# Supplementary material for: Beyond the Visible and Below the Peel: How UV-B Radiation Influences the Phenolic Profile in the Pulp of Peach Fruit. A Biochemical and Molecular Study
Source: Front Plant Sci. 2020 Oct 30;11:579063. doi: 10.3389/fpls.2020.579063 (PMC7661749; doi:10.3389/fpls.2020.579063)
Supplement: Supplementary file 1 [file Table_1.XLSX]

## Sheet: Foglio1
Table S1. Raw Ct values of the three housekeeping genes tested (PpEIF4A, PpUBQ5 and PpTUB9).
	Sample ID refers to exposure time, recovery period and replicate number (e.g. 10_6_1 means: 10 min UV-B exposure, 6 h recovery, replicate number 1)
	Sample ID	Ct value
		PpEIF4A	PpUBQ5	PpTUB9
	10_6_1	31.85	35.34	22.97
		32.22	35.6	20.84
		32.65	36.28	23.83
	60_6_1	30.37	27.56	27.95
		29.5	28.25	25.88
		29.29	33.62	25.97
	10_12_1	22.66	30.75	20.02
		22.85	31.41	19.3
		22.8	30.72	19.61
	60_12_1	21.13	26.95	20.61
		21.09	27.21	20.3
		21.26	27.17	20.6
	10_24_1	21.37	26.74	19.98
		20.98	27.46	19.06
		21.05	27.38	20.14
	60_24_1	20.88	26.53	19.66
		20.61	26.65	24.21
		20.59	26.16	19.88
	10_36_1	21.29	27.65	19.33
		21.08	26.99	18.6
		21	27.68	20.23
	60_36_1	23.99	22.24	28.27
		23.95	21.41	28.46
		23.89	22.62	28.7
	CTR_6_1	23.87	28.81	22.39
		23.5	28.13	21.95
		24.24	28.21	22.01
	CTR_12_1	21.18	26.76	19.1
		20.78	27.88	19
		20.32	27.15	18.81
	CTR_24_1	20.37	26.76	18.56
		20.31	28.35	18.82
		20.08	34.69	18.29
	CTR_36_1	22.92	22.46	28.3
		22.96	22.41	27.68
		22.87	23.16	27.98
	10_6_2	23.89	20.79	30.29
		23.74	20.69	30.18
		23.8	20.92	30.05
	60_6_2	24.89	21.56	30.94
		24.65	21.36	30.97
		24.4	21.14	30.73
	10_12_2	24.19	22.32	31.31
		24.32	21.9	31.98
		24.49	22.2	31.73
	60_12_2	22.58	20.85	29.9
		22.49	20.79	30.08
		22.54	21.14	29.82
	10_24_2	24.14	20.66	28.65
		24.13	20.74	28.85
		23.89	20.43	28.79
	60_24_2	22.25	20.74	28.25
		22.17	20.44	28.42
		22.28	20.56	28.11
	10_36_2	22.03	20.39	28.44
		22.14	20.57	28.24
		22.14	20.47	28.15
	60_36_2	22.69	23.44	27.81
		22.87	22.65	27.51
		23.14	23.59	27.8
	CTR_6_2	23.42	20.18	29.8
		23.02	20.18	29.72
		22.64	20.47	29.51
	CTR_12_2	23.25	20.82	29.48
		23.13	20.8	29.64
		23.27	20.56	29.34
	CTR_24_2	21.28	20.03	28.72
		20.93	20.27	29.49
		22.42	20.27	28.88
	CTR_36_2	21.59	22.97	25.73
		21.42	24.03	25.81
		21.19	22.25	26.24
	10_6_3	21.44	21.09	26.09
		21.3	21.23	26.21
		22.41	22.96	26.2
	60_6_3	20.46	20.09	24.39
		19.33	20.08	30.39
		19.6	20.21	24.38
	10_12_3	16.71	17.87	21.55
		16.6	18.14	20.99
		16.41	18.87	21.52
	60_12_3	15.7	24.97	21.23
		15.82	16.9	23.25
		15.59	17.75	22.85
	10_24_3	19.82	22.63	24.01
		19.68	20.69	26.76
		19.78	20.52	29.4
	60_24_3	19.44	20.86	26.15
		19.36	19.81	27.35
		18.53	20.13	29.46
	60_36_3	23.12	23.99	27.33
		23.48	22.69	27.38
		23.28	23.92	27.56
	10_36_3	20.7	20.13	26.17
		20.33	20.23	26.06
		20.66	20.34	26.3
	CTR_6_3	18.35	20.14	22.34
		18.22	19.89	22.44
		18.47	20.08	22.4
	CTR_12_3	18.47	18.38	23
		18.49	18.34	23.29
		18.63	18.21	25.53
	CTR_24_3	18.53	31.94	23.06
		18.53	19.4	22.79
		19.21	19.22	22.88
	CTR_36_3	22.52	22.88	27.66
		22.32	22.56	27.37
		21.82	23.01	27.06
	10_6_4	20.25	25.49	29.13
		19.92	25.77	29.52
		19.89	25.86	29.67
	60_6_4	16.84	24.6	26.37
		16.89	24.38	25.92
		16.9	24.4	25.69
	10_12_4	19.13	25.14	29.31
		18.97	25.11	29.31
		19.11	25.26	29.41
	60_12_4	20.39	25.89	29.82
		20.21	26.29	29.35
		19.77	26.08	29.46
	10_24_4	18.77	25.19	28.55
		18.73	25.23	28.29
		18.94	25.21	28.06
	60_24_4	19.93	25.41	28.13
		19.63	25.85	27.96
		19.16	25.56	27.88
	10_36_4	19.76	25.81	28.11
		19.58	26.17	27.98
		19.61	26.17	28.35
	60_36_4	23.47	23.34	27.47
		23.48	23.36	27.78
		23.39	24.14	27.49
	CTR_6_4	20.09	25.75	28.53
		19.71	25.81	28.29
		20.09	25.6	28.22
	CTR_12_4	21.08	26.84	29.88
		20.97	26.62	29.81
		20.98	26.6	29.68
	CTR_24_4	19.63	24.94	27.88
		19.4	24.74	27.62
		19.54	24.84	27.19
	CTR_36_4	22.87	27.89	27.62
		22.6	24.22	27.78
		22.64	23.83	27.05
	10_6_5	23.58	21.16	31.24
		23.67	21.4	30.9
		23.57	21.59	31.27
	60_6_5	29.98	21.3	35.74
		29.58	21.27	34.69
		29.87	20.93	33.92
	10_12_5	25.27	21.16	30.31
		25.27	21.13	30.19
		25.18	21.74	30.31
	60_12_5	26.14	21.43	30.73
		27.62	21.24	30.78
		25.86	20.41	30.69
	10_24_5	25.91	21.62	30.24
		25.74	21.46	30.12
		25.57	21.41	30.62
	60_24_5	27.46	22.16	33.15
		27.83	21.59	33.74
		27.27	21.44	33.65
	10_36_5	23.28	20.65	28.68
		23.25	20.25	28.57
		23.1	20.97	28.64
	60_36_5	20.85	28.29	27.26
		20.53	29.08	27.12
		20.67	28.08	27.17
	CTR_6_5	26.75	20.69	30.51
		26.77	20.56	30.55
		26.96	21.01	30.56
	CTR_12_5	31.75	20.88	36.26
		31.64	21.36	34.81
		31.12	21.34	35.67
	CTR_24_5	30.47	22.14	32.61
		30.2	22.22	32.11
		30.55	21.83	31.56
	CTR_36_5	29.79	21.89	34.25
		29.65	22.16	33.32
		29.13	21.54	34.64
