# Supplementary material for: Beyond the Visible and Below the Peel: How UV-B Radiation Influences the Phenolic Profile in the Pulp of Peach Fruit. A Biochemical and Molecular Study
Source: Front Plant Sci. 2020 Oct 30;11:579063. doi: 10.3389/fpls.2020.579063 (PMC7661749; doi:10.3389/fpls.2020.579063)
Supplement: Supplementary file 3 [file Table_3.XLSX]

## Sheet: dataset phenolics
Table S3. Full list of flavonols and anthocyanin compounds detected. The second spreadsheet (named "Flavonols and anthocyanins") reports the full list of flavonols and anthocyanin compounds detected (kaempferols and isorhamnetins, which were investigated separately, are in bold).
Compound	Phenolic class	Phenolic subclass	10min_24h_1	10min_24h_2	10min_24h_3	10min_36h_1	10min_36h_2	10min_36h_3	60min_24h_1	60min_24h_2	60min_24h_3	60min_36h_1	60min_36h_2	60min_36h_3	CTR_0h_1	CTR_0h_2	CTR_0h_3	CTR_24h_1	CTR_24h_2	CTR_24h_3	CTR_36h_1	CTR_36h_2	CTR_36h_3	Annotations	CompositeSpectrum
Pelargonidin 3,5-O-diglucoside	Flavonoids	Anthocyanins	124013	1	1	1	1	94346	177782	148612	212880	1	1	1	1	1	1	1	221591	107893	1	1	206779	Pelargonidin 3,5-O-diglucoside [ C27 H31 Cl O15, tgt=40.31, overall=40.31 ]	(653.1268, 5079.6104)(654.13214, 1353.1416)(631.145, 6041.3735)(632.1493, 1207.942)
Pelargonidin 3-O-rutinoside	Flavonoids	Anthocyanins	311542	349432	298791	173913	498336	352148	1	288656	348364	296245	307881	314220	221086	323197	1	339931	430332	391323	178550	370566	359918	Pelargonidin 3-O-rutinoside [ C27 H31 O14, tgt=50.19, overall=50.19 ]	(581.1723, 2135.19)(561.40295, 15908.653)(562.16284, 3127.1917)(563.1709, 1436.76)(602.21606, 2128.423)(580.1969, 3365.3381)(582.7121, 2442.5)(583.212, 474.39)(603.1691, 12052.88)(605.1743, 416.83)(589.1704, 20606.736)(590.1729, 5151.605)
Delphinidin 3-O-glucoside	Flavonoids	Anthocyanins	1	1383202	2796220	2333196	2930043	696005	1	3740971	3733911	1057612	551761	1433738	754118	726332	3128894	1193558	1017028	2585664	3187103	2309992	2801827	Delphinidin 3-O-glucoside [ C21 H21 O12, tgt=51.23, overall=51.23 ]	(470.12717, 16330.61)(484.32404, 7755.6655)(485.1457, 1711.7019)(465.12234, 61453.375)(466.1282, 11257.46)
Delphinidin 3,5-O-diglucoside	Flavonoids	Anthocyanins	2111368	297306	2779381	1930183	2987233	658670	310006	771467	1383305	1503952	1362393	258424	1129169	1	982073	1913425	1	1044888	1757055	2186964	1414960	Delphinidin 3,5-O-diglucoside [ C27 H31 O17, tgt=49.33, overall=49.33 ]	(634.1821, 230.18)(646.1965, 21974.646)(647.2679, 5922.1934)(648.3212, 4549.9536)(649.8722, 1460.4135)
Peonidin	Flavonoids	Anthocyanins	1	1	99725	102925	166791	149694	305956	170161	209796	175140	125552	116509	1	401513	99468	1	101845	101453	91429	107366	1	Peonidin [ C16 H13 O6, tgt=60.31, overall=60.31 ]	(305.07947, 3117.35)(306.0846, 1812.54)(287.07385, 1277.6699)(319.43668, 32454.752)(320.55008, 8977.552)(323.3671, 6284.7646)(302.27762, 38190.766)(302.4287, 20263.25)(304.1061, 1769.63)(328.07138, 43198.64)(328.07233, 9782.926)
Peonidin 3-O-galactoside	Flavonoids	Anthocyanins	954194	979037	1068023	1073767	1	1	1506467	1410276	1108127	801906	860755	643602	800102	861976	2218700	1658436	1	1336115	1726542	1366675	1	Peonidin 3-O-galactoside [ C22 H23 O11, tgt=63.61, overall=63.61 ]	(465.56454, 17869.443)(466.5474, 5066.196)(467.2189, 4440.7603)(468.6441, 468.005)(445.1167, 5864.731)(468.6452, 2732.8127)(468.1404, 819.63)(469.1502, 1319.8)(449.77753, 7767.504)(451.1341, 1135.13)(482.4399, 4219.9243)(482.83215, 3703.4414)(485.1617, 7338.24)(463.1445, 16188.303)(464.15366, 3053.6877)(486.54324, 1971.2887)(489.1277, 8662.83)
Cyanidin 3-O-glucoside	Flavonoids	Anthocyanins	584430	787479	1247403	182449	619284	389165	585589	367669	413679	434355	743394	458648	317409	250260	198685	199843	433048	522037	1	902422	464089	Cyanidin 3-O-glucoside [ C21 H21 O11, tgt=68.82, overall=68.82 ]	(435.1091, 121.03)(451.12192, 3781.9226)(452.1254, 705.72)(433.1143, 6228.795)(434.1171, 384.12)(467.85196, 22688.707)(468.43472, 4481.0024)(452.71924, 21381.596)(450.49582, 7980.5854)(451.12375, 2174.8667)(459.1031, 1491.5)
Pinotin A	Flavonoids	Anthocyanins	1	1	1	1	1	1	115324	164316	235258	1	1	1	1	168174	1	223138	132373	117101	216573	1	174541	Pinotin A [ C31 H29 O14, tgt=58.61, overall=58.61 ]	(627.16583, 5090.1694)(628.1657, 1501.835)(649.1483, 7048.9277)(650.1484, 2155.5132)(651.14514, 1849.1216)
Petunidin 3-O-(6''-acetyl-galactoside)	Flavonoids	Anthocyanins	2062034	2118930	1241143	1	1416914	1670405	821749	1805350	1	1	1070176	1	1693008	1080399	1861628	1	2708804	1853474	1	900296	1569757	Petunidin 3-O-(6''-acetyl-galactoside) [ C24 H25 O13, tgt=54.63, overall=54.63 ]	(525.13684, 471.28125)(507.13153, 658.97797)(527.1576, 21918.61)(506.76025, 1100.8862)(541.32947, 8182.4756)(543.1778, 730.23004)(544.5617, 844.73236)(545.1818, 1335.7825)(521.1488, 14907.461)(522.1669, 5546.501)
Delphinidin 3-O-rutinoside	Flavonoids	Anthocyanins	919519	2083678	547243	1406886	729221	607259	1821298	2101916	1292232	476234	799847	3089114	267611	1748383	1754580	483785	297017	694742	876148	878817	723289	Delphinidin 3-O-rutinoside [ C27 H31 O16, tgt=87.02, overall=87.02 ]	(595.16364, 44857.695)(596.1674, 12008.185)(597.171, 2762.0625)(635.2137, 3882.1191)(617.2018, 2453.1238)
Malvidin 3,5-O-diglucoside	Flavonoids	Anthocyanins	2530539	4725044	3670464	2037935	2237759	2322743	6055041	5498380	4933644	3563073	5824597	11150852	1375550	4721387	6372823	1270911	1652774	2312012	1080915	2727818	1840822	Malvidin 3,5-O-diglucoside [ C29 H35 O17, tgt=88.59, overall=88.59 ]	(637.17395, 91166.91)(638.1775, 27310.049)(639.1811, 6141.499)(640.1837, 1710.4376)(681.1834, 722.0101)(677.2417, 885.34)(661.2106, 694.78)
Cyanidin 3,5-O-diglucoside	Flavonoids	Anthocyanins	919519	2083678	547243	1406886	729221	607259	1821298	2101916	1292232	476234	799847	3089114	267611	1748383	1754580	483785	297017	694742	876148	878817	723289	Cyanidin 3,5-O-diglucoside [ C27 H31 O16, tgt=87.02, overall=87.02 ]	(595.16364, 44857.695)(596.1674, 12008.185)(597.171, 2762.0625)(635.2137, 3882.1191)(617.2018, 2453.1238)
Pelargonidin 3-O-galactoside	Flavonoids	Anthocyanins	4694772	6192941	2873423	3798442	3408327	4453261	5990279	6466041	4392910	3246307	3974878	4187762	4176215	3801481	4500538	3851259	6626897	5074587	3767968	3988544	4288414	Pelargonidin 3-O-galactoside [ C21 H21 O10, tgt=74.30, overall=74.30 ]	(436.95352, 4806.847)(439.12878, 1045.7056)(415.10104, 41431.29)(416.10587, 7081.865)(417.10495, 986.71)(437.49475, 5448.7817)(439.13138, 1162.8522)(421.1269, 2937.935)(451.2032, 22240.865)(452.14856, 3274.7903)(434.35336, 10937.439)(436.14856, 2868.4543)(459.1062, 611.69)(441.0942, 68.56)
Cyanidin 3-O-xyloside	Flavonoids	Anthocyanins	1699865	1525041	1392713	1522819	1270560	711158	1211169	1534754	1655865	1124461	906668	1104935	1147665	1080160	1695276	1018908	1594727	1169104	1246112	2075801	1846059	Cyanidin 3-O-xyloside [ C20 H19 O10, tgt=67.96, overall=67.96 ]	(423.1067, 872.85)(405.10162, 1727.5006)(423.1178, 726.3)(403.3247, 3264.502)(404.60352, 1500.625)(405.10132, 2274.64)(406.1105, 326.28)(407.1048, 303.97)(437.12927, 40033.164)(438.1327, 6645.1353)(423.1255, 601.6)(425.0846, 5377.388)(426.08792, 1503.4126)
Pelargonidin 3-O-(6''-malonyl-glucoside)	Flavonoids	Anthocyanins	365028	365992	1	1	1	249890	338135	251303	201489	247658	1	1	229835	236261	383436	1	188812	274997	1	1	266868	Pelargonidin 3-O-(6''-malonyl-glucoside) [ C24 H23 O13, tgt=47.44, overall=47.44 ]	(525.1325, 1333.5468)(507.1242, 1773.18)(525.13965, 849.9634)(507.1276, 1668.6494)(537.1453, 9291.21)(538.1476, 798.74)
Cyanidin 3-O-(6''-acetyl-glucoside)	Flavonoids	Anthocyanins	585916	1	286519	4315022	206070	1096302	366313	722564	167986	1444026	796683	304895	699143	512568	182240	7465136	1084401	994814	5683276	200224	6215264	Cyanidin 3-O-(6''-acetyl-glucoside) [ C23 H23 O12, tgt=76.28, overall=76.28 ]	(495.29956, 13709.097)(496.1372, 2721.565)(495.13425, 38872.223)(496.13867, 7959.341)(497.14484, 9815.986)(498.1478, 1453.285)(478.1314, 136.135)(509.14978, 18933.229)(510.15424, 4093.1443)(511.1606, 750.69)(491.13916, 16286.351)(492.15, 3081.1057)(517.1238, 1552.96)(501.11395, 578.26)
Petunidin 3-O-(6''-acetyl-glucoside)	Flavonoids	Anthocyanins	2062034	2118930	1241143	1	1416914	1670405	821749	1805350	197003	335684	1070176	1	1693008	1080399	1861628	193388	2708804	1853474	1	900296	1569757	Petunidin 3-O-(6''-acetyl-glucoside) [ C24 H25 O13, tgt=54.63, overall=54.63 ]	(525.3607, 1406.6711)(506.881, 942.3744)(527.1545, 15271.176)(506.76025, 1100.8862)(541.46, 7594.5645)(543.1774, 1431.8849)(544.57764, 1428.0441)(545.1825, 2948.6118)(521.182, 13734.888)(522.4431, 5509.896)
Pelargonidin 3-O-glucosyl-rutinoside	Flavonoids	Anthocyanins	379030	732937	179540	376305	361920	286321	1144004	735773	836111	251870	526338	2014441	484011	232138	871871	477759	904705	343575	114363	470064	168716	Pelargonidin 3-O-glucosyl-rutinoside [ C33 H41 O19, tgt=49.79, overall=49.79 ]	(760.58307, 24462.164)(761.31836, 9608.302)(762.27136, 2532.5916)(763.2731, 657.27)(741.24774, 6641.5664)(742.2505, 1036.3367)(765.22125, 10455.844)(766.2249, 2723.881)(767.2311, 409.87198)
Petunidin 3-O-(6''-p-coumaroyl-glucoside)	Flavonoids	Anthocyanins	1	1	1	1	1	1	115324	164316	235258	1	1	1	1	168174	1	223138	132373	117101	216573	1	174541	Petunidin 3-O-(6''-p-coumaroyl-glucoside) [ C31 H29 O14, tgt=58.61, overall=58.61 ]	(627.16583, 5090.1694)(628.1657, 1501.835)(649.1483, 7048.9277)(650.1484, 2155.5132)(651.14514, 1849.1216)
Delphinidin 3-O-sambubioside	Flavonoids	Anthocyanins	4619009	2432914	1630704	2264495	153117	1030807	1907688	4651613	661929	466195	867707	793470	1211874	2976811	1433118	710654	1351002	1640379	790695	1263441	2545411	Delphinidin 3-O-sambubioside [ C26 H29 O16, tgt=76.39, overall=76.39 ]	(581.14557, 38207.055)(582.14825, 12589.42)(583.1449, 6481.1665)(584.14624, 2312.7668)(585.1448, 1029.51)(603.12744, 57620.582)(604.1302, 18805.988)(605.1265, 9936.303)(606.1275, 2840.418)
Pelargonidin	Flavonoids	Anthocyanins	18747194	209740	19844016	19697628	820573	17403680	4164094	379243	18231100	20345880	20093476	1	188720	226143	17177136	16534704	18333892	18766304	20109640	18632872	18051918	Pelargonidin [ C15 H11 O5, tgt=78.03, overall=78.03 ]	(275.0724, 16340.774)(255.05444, 576.766)(275.07584, 13880.065)(276.0779, 2403.05)(256.86716, 2780.8318)(289.71985, 238844.72)(290.49057, 37256.01)(291.09988, 1572.7264)(271.1741, 36575.043)(272.08536, 6718.033)(297.05856, 35709.477)(298.06235, 3581.022)(279.04816, 4225.4736)(280.27902, 310.3982)(281.051, 450.64117)
Pelargonidin 3-O-glucoside	Flavonoids	Anthocyanins	4694772	6192941	2873423	3798442	3408327	4453261	5990279	6466041	4392910	3246307	3974878	4187762	4176215	3801481	4500538	3851259	6626897	5074587	3767968	3988544	4288414	Pelargonidin 3-O-glucoside [ C21 H21 O10, tgt=74.30, overall=74.30 ]	(436.95352, 4806.847)(439.12878, 1045.7056)(415.10104, 41431.29)(416.10587, 7081.865)(417.10495, 986.71)(437.49475, 5448.7817)(439.13138, 1162.8522)(421.1269, 2937.935)(451.2032, 22240.865)(452.14856, 3274.7903)(434.35336, 10937.439)(436.14856, 2868.4543)(459.1062, 611.69)(441.0942, 68.56)
Delphinidin 3-O-glucosyl-glucoside	Flavonoids	Anthocyanins	2111368	297306	2779381	4191300	2987233	658670	310006	771467	1383305	1503952	1362393	351489	1129169	1	982073	1913425	1	1044888	1757055	2186964	1414960	Delphinidin 3-O-glucosyl-glucoside [ C27 H31 O17, tgt=49.33, overall=49.33 ]	(634.1819, 85.39)(646.1965, 21539.59)(647.2679, 5792.3306)(648.3213, 4590.1147)(649.8722, 1460.4135)
Cyanidin 3-O-(6''-p-coumaroyl-glucoside)	Flavonoids	Anthocyanins	3077891	6047119	1447311	3707237	891430	2697031	1392322	1948617	840304	2667867	3380222	1935821	1721163	512695	450785	1762398	1216704	2179430	2202176	995594	1051751	Cyanidin 3-O-(6''-p-coumaroyl-glucoside) [ C30 H27 O13, tgt=69.46, overall=69.46 ]	(601.15686, 661.53)(579.1497, 63131.438)(580.15295, 20097.645)(581.1574, 3583.9126)(616.1845, 4970.988)(595.1641, 74357.18)(596.1675, 20575.275)(597.1724, 4777.203)(598.173, 1666.7451)(601.1315, 29249.0)(602.13495, 8861.65)(603.1384, 1061.795)
Delphinidin 3-O-(6''-acetyl-glucoside)	Flavonoids	Anthocyanins	306089	310408	306301	275764	288731	277379	317335	282413	309501	281405	265352	282463	1	282325	337345	329544	303944	320743	281568	307660	315139	Delphinidin 3-O-(6''-acetyl-glucoside) [ C23 H23 O13, tgt=46.14, overall=46.14 ]	(513.13464, 380.002)(513.1365, 182.18)(527.15247, 10766.31)(507.13867, 8261.002)
Malvidin 3-O-(6''-caffeoyl-glucoside)	Flavonoids	Anthocyanins	246497	259682	239784	1	133825	411981	213097	293366	431992	113967	117727	1	345116	125518	171366	291364	576112	320059	1	139721	392140	Malvidin 3-O-(6''-caffeoyl-glucoside) [ C32 H31 O15, tgt=64.33, overall=64.33 ]	(657.1748, 21158.295)(658.1714, 8940.74)(659.17957, 4581.435)(660.1859, 924.89)(661.1581, 1621.875)(661.2094, 746.87775)
Pelargonidin 3-O-arabinoside	Flavonoids	Anthocyanins	1395790	731484	1608950	4651816	5211312	535580	9198985	8662863	4807521	1191187	1398939	502044	1366123	8887618	380732	9497954	1028096	6652297	4003592	1953470	1	Pelargonidin 3-O-arabinoside [ C20 H19 O9, tgt=74.30, overall=74.30 ]	(403.10364, 33375.773)(404.10724, 6862.9575)(405.10236, 1150.2681)(385.09085, 38287.39)(386.09985, 11887.801)(406.648, 199933.08)(407.71826, 241848.48)(408.65912, 50520.957)(409.12137, 29128.062)(423.2866, 13007.232)(422.14572, 1523.2885)(405.5791, 1451.8354)(426.088, 18217.857)
Delphinidin 3-O-(6''-p-coumaroyl-glucoside)	Flavonoids	Anthocyanins	142309	383979	1	121497	1	1	206198	307218	161044	1	1	480894	1	340871	315717	1	1	1	1	1	1	Delphinidin 3-O-(6''-p-coumaroyl-glucoside) [ C30 H27 O14, tgt=51.75, overall=51.75 ]	(611.1377, 10416.614)(612.14124, 1737.072)(613.1397, 850.29663)
Cyanidin 3-O-glucosyl-rutinoside	Flavonoids	Anthocyanins	6314902	6196274	6276001	6072162	1	5151789	1	6022645	6231482	5493358	4981018	5416540	5252979	6503245	6683880	6132516	5718190	5772575	5999990	6209400	1	Cyanidin 3-O-glucosyl-rutinoside [ C33 H41 O20, tgt=55.42, overall=55.42 ]	(758.22644, 12632.41)(759.2245, 9339.165)(763.2063, 857.56)
Petunidin 3-O-glucoside	Flavonoids	Anthocyanins	2056893	2275047	2373906	1522458	2324679	1635961	1903774	2278467	2840157	1907942	1153267	785227	2268426	1331102	2062845	1615517	2531140	2611419	309829	2149982	2121116	Petunidin 3-O-glucoside [ C22 H23 O12, tgt=66.40, overall=66.40 ]	(482.31335, 30745.654)(483.12274, 10037.778)(484.27667, 1747.7458)(465.116, 261.58)(484.04108, 4034.7046)(484.74228, 4383.8857)(465.01468, 52745.906)(466.05432, 18852.479)(466.8836, 12930.091)(467.1349, 13589.19)(497.97513, 11395.801)(499.11566, 2226.0747)(501.59146, 4764.3726)(502.5004, 6646.0864)(503.1696, 6752.59)(479.14136, 20880.02)(480.14673, 3609.914)(481.15286, 524.6925)(505.11475, 1009.4…
Delphinidin 3-O-(6''-acetyl-galactoside)	Flavonoids	Anthocyanins	306089	310408	306301	275764	288731	277379	317335	282413	309501	281405	265352	282463	1	282325	337345	329544	303944	320743	281568	307660	315139	Delphinidin 3-O-(6''-acetyl-galactoside) [ C23 H23 O13, tgt=46.14, overall=46.14 ]	(513.13464, 380.002)(513.1365, 182.18)(527.15247, 10766.31)(507.13867, 8261.002)
Cyanidin 3-O-sophoroside	Flavonoids	Anthocyanins	919519	2083678	547243	1406886	729221	607259	1821298	2101916	1292232	476234	799847	3089114	267611	1748383	1754580	483785	297017	694742	876148	878817	723289	Cyanidin 3-O-sophoroside [ C27 H31 O16, tgt=87.02, overall=87.02 ]	(595.16364, 44857.695)(596.1674, 12008.185)(597.171, 2762.0625)(635.2137, 3882.1191)(617.2018, 2453.1238)
Malvidin 3-O-(6''-p-coumaroyl-glucoside)	Flavonoids	Anthocyanins	275007	458665	262230	173842	269635	252294	443985	442903	269233	291705	427700	182103	141463	207400	277450	283391	288926	134300	268867	414325	262798	Malvidin 3-O-(6''-p-coumaroyl-glucoside) [ C32 H31 O14, tgt=46.45, overall=46.45 ]	(622.17, 2549.34)(641.1849, 11566.665)(642.188, 2093.08)(643.1886, 244.08)(622.1688, 2684.61)(660.5036, 1746.6428)(662.2204, 529.1767)(640.1642, 10378.732)(640.7932, 2940.287)(663.1709, 550.4067)(645.15814, 5562.7847)(646.1618, 448.35248)
Malvidin 3-O-arabinoside	Flavonoids	Anthocyanins	954194	979037	1068023	1073767	1	188296	1506467	1410276	1108127	801906	860755	643602	800102	861976	2218700	1658436	241809	1336115	1726542	1366675	297773	Malvidin 3-O-arabinoside [ C22 H23 O11, tgt=63.61, overall=63.61 ]	(465.56454, 17869.443)(466.5474, 5066.196)(467.2189, 4440.7603)(468.6441, 468.005)(445.1167, 5864.731)(468.6452, 2732.8127)(468.1404, 819.63)(469.1502, 1319.8)(448.81595, 8748.775)(448.27255, 1895.8201)(482.4399, 4219.9243)(482.83215, 3703.4414)(485.1617, 7338.24)(463.1445, 16188.303)(464.15366, 3053.6877)(486.54324, 1971.2887)(489.1277, 8662.83)
Peonidin 3-O-glucoside	Flavonoids	Anthocyanins	954194	979037	1068023	1073767	1	188296	1506467	1410276	1108127	801906	860755	643602	800102	861976	2218700	1658436	241809	1336115	1726542	1366675	297773	Peonidin 3-O-glucoside [ C22 H23 O11, tgt=63.61, overall=63.61 ]	(465.56454, 17869.443)(466.5474, 5066.196)(467.2189, 4440.7603)(468.6441, 468.005)(445.1167, 5864.731)(468.6452, 2732.8127)(468.1404, 819.63)(469.1502, 1319.8)(448.81595, 8748.775)(448.27255, 1895.8201)(482.4399, 4219.9243)(482.83215, 3703.4414)(485.1617, 7338.24)(463.1445, 16188.303)(464.15366, 3053.6877)(486.54324, 1971.2887)(489.1277, 8662.83)
Malvidin 3-O-(6''-acetyl-glucoside)	Flavonoids	Anthocyanins	5418206	7867585	1491662	334182	352851	985861	745769	543476	627266	3663142	2779881	312500	7572980	421735	475940	478732	915610	692893	245445	1757848	6662075	Malvidin 3-O-(6''-acetyl-glucoside) [ C25 H27 O13, tgt=64.57, overall=64.57 ]	(538.8442, 4357.3145)(538.65015, 2092.08)(517.14166, 3041.6633)(540.8657, 17211.139)(542.04987, 4399.0625)(519.4356, 12579.624)(520.6533, 6012.357)(521.4847, 8088.0737)(522.1566, 1728.095)(554.68097, 5201.875)(558.1877, 3470.7998)(559.1934, 684.9167)(535.16974, 21454.994)(536.17456, 5968.455)(537.1664, 190.03)(540.8429, 30822.67)(541.8432, 8760.169)(545.1349, 5590.052)
Petunidin 3-O-rutinoside	Flavonoids	Anthocyanins	3202541	6650073	1685463	4282502	1009582	2708159	1790885	6472647	4001249	1	1007236	3154142	1	2309552	2369330	1857270	1318134	2627802	2648368	2763000	1154002	Petunidin 3-O-rutinoside [ C27 H31 O15, tgt=91.00, overall=91.00 ]	(595.1637, 85672.44)(596.16724, 23803.78)(597.171, 5423.5327)(598.1739, 1769.55)(578.1716, 5259.34)(617.20215, 2652.09)(618.2106, 294.98)(619.2187, 279.45)(599.70984, 878.2325)(601.15436, 357.49667)
Pigment A	Flavonoids	Anthocyanins	2004230	128927	99504	1652214	109225	1501477	153546	139207	117629	1470776	1416703	1349066	3921451	2887183	162395	1	2967471	151920	1611993	171624	1685425	Pigment A [ C31 H29 O13, tgt=40.23, overall=40.23 ]	(612.183, 4717.503)(613.18524, 1616.8724)(595.16364, 69593.87)(596.16736, 19459.502)(597.1716, 4278.262)(628.1991, 4988.205)(629.20184, 2964.375)(630.19507, 1156.84)(609.76276, 11417.204)(610.7827, 4415.879)(612.184, 953.405)
Pelargonidin 3-O-sophoroside	Flavonoids	Anthocyanins	3202541	6650073	1685463	4282502	1009582	2708159	1790885	6472647	4001249	1	1007236	3154142	1	2309552	2369330	1857270	1318134	2627802	2648368	2763000	1154002	Pelargonidin 3-O-sophoroside [ C27 H31 O15, tgt=91.00, overall=91.00 ]	(595.1637, 85672.44)(596.16724, 23803.78)(597.171, 5423.5327)(598.1739, 1769.55)(578.1716, 5259.34)(617.20215, 2652.09)(618.2106, 294.98)(619.2187, 279.45)(599.70984, 878.2325)(601.15436, 357.49667)
Cyanidin 3-O-xylosyl-rutinoside	Flavonoids	Anthocyanins	3531955	5671077	1584542	5649459	708554	1007950	1	5566660	554986	1849724	2435351	3996680	784008	1	1	1	1257948	863623	503265	7405575	783827	Cyanidin 3-O-xylosyl-rutinoside [ C32 H39 O19, tgt=69.66, overall=69.66 ]	(715.2073, 441.74)(751.1962, 2415.76)(732.18286, 142946.69)(733.1853, 38869.645)(734.1881, 7925.3823)(735.18835, 2070.026)
Petunidin 3-O-rhamnoside	Flavonoids	Anthocyanins	1768709	407263	274859	236319	415271	288949	279022	2135890	193299	195065	697026	934764	759067	1249493	519175	554816	526489	657306	1062743	125732	321471	Petunidin 3-O-rhamnoside [ C22 H23 O10, tgt=73.70, overall=73.70 ]	(452.0668, 6268.2725)(452.4729, 6316.68)(453.1395, 6344.86)(429.979, 11788.503)(430.58777, 3273.7769)(431.1199, 207.97)(449.57025, 17298.969)(450.6444, 4376.6953)(453.64612, 6279.215)(454.1561, 1833.68)(430.59375, 6856.9834)(431.6294, 1994.6924)(466.0588, 8379.36)(466.88388, 2247.8142)(471.1755, 469.99)(447.63684, 97311.79)(448.8593, 29437.527)(451.16916, 18812.643)(452.17175, 1990.3983)(453.1715…
Petunidin 3-O-arabinoside	Flavonoids	Anthocyanins	584430	787479	1247403	182449	619284	389165	585589	367669	413679	434355	743394	458648	317409	250260	198685	199843	433048	522037	1	902422	464089	Petunidin 3-O-arabinoside [ C21 H21 O11, tgt=68.82, overall=68.82 ]	(435.1091, 121.03)(451.12192, 3781.9226)(452.1254, 705.72)(433.1143, 6228.795)(434.1171, 384.12)(467.85196, 22688.707)(468.43472, 4481.0024)(452.71924, 21381.596)(450.49582, 7980.5854)(451.12375, 2174.8667)(459.1031, 1491.5)
Cyanidin 3-O-(6''-caffeoyl-glucoside)	Flavonoids	Anthocyanins	142309	383979	1	121497	1	1	206198	307218	161044	1	1	480894	1	340871	315717	1	1	1	1	1	1	Cyanidin 3-O-(6''-caffeoyl-glucoside) [ C30 H27 O14, tgt=51.75, overall=51.75 ]	(611.1377, 10416.614)(612.14124, 1737.072)(613.1397, 850.29663)
Cyanidin 3-O-arabinoside	Flavonoids	Anthocyanins	1699865	1525041	1392713	1522819	1270560	711158	1211169	1534754	1655865	1124461	906668	1104935	1147665	1080160	1695276	1018908	1594727	1169104	1246112	2075801	1846059	Cyanidin 3-O-arabinoside [ C20 H19 O10, tgt=67.96, overall=67.96 ]	(423.1067, 872.85)(405.10162, 1727.5006)(423.1178, 726.3)(403.3247, 3264.502)(404.60352, 1500.625)(405.10132, 2274.64)(406.1105, 326.28)(407.1048, 303.97)(437.12927, 40033.164)(438.1327, 6645.1353)(423.1255, 601.6)(425.0846, 5377.388)(426.08792, 1503.4126)
Delphinidin 3-O-galactoside	Flavonoids	Anthocyanins	1	1383202	2796220	2333196	2930043	696005	1	3740971	3733911	1057612	551761	1433738	754118	726332	3128894	1193558	1017028	2585664	3187103	2309992	2801827	Delphinidin 3-O-galactoside [ C21 H21 O12, tgt=51.23, overall=51.23 ]	(470.12717, 16330.61)(484.32404, 7755.6655)(485.1457, 1711.7019)(465.12234, 61453.375)(466.1282, 11257.46)
Cyanidin 3-O-sambubioside 5-O-glucoside	Flavonoids	Anthocyanins	301851	290369	275356	273188	249583	230408	1	301571	292026	225959	244024	259226	1	178765	267137	274214	298142	296099	276610	270535	272711	Cyanidin 3-O-sambubioside 5-O-glucoside [ C32 H39 O20, tgt=51.13, overall=51.13 ]	(747.22473, 6460.402)(747.2254, 7177.785)(748.229, 1460.288)(761.2413, 8940.397)(762.2467, 2270.7073)
Peonidin 3-O-(6''-acetyl-glucoside)	Flavonoids	Anthocyanins	630227	937742	869624	1607197	900954	142238	755124	1561987	994506	856646	470539	289075	363381	712740	597662	706629	848195	236379	2070288	759725	1198765	Peonidin 3-O-(6''-acetyl-glucoside) [ C24 H25 O12, tgt=89.15, overall=89.15 ]	(509.43597, 5682.366)(488.3291, 4517.722)(489.63123, 9492.535)(509.06747, 17965.482)(510.37744, 3949.4834)(511.15918, 8875.154)(490.80707, 10654.647)(492.09302, 4729.896)(493.14597, 2130.3262)(523.1648, 23200.408)(524.1691, 4781.516)(525.17035, 1487.7675)(508.66675, 3196.3281)(511.1679, 2091.52)
Peonidin 3-O-rutinoside	Flavonoids	Anthocyanins	716105	4269361	4601685	3749750	3060451	3110667	4306793	3665707	132290	3036452	2918754	2761100	812011	116788	424940	115808	1	2703699	3509088	3876709	3736403	Peonidin 3-O-rutinoside [ C28 H33 O15, tgt=52.18, overall=52.18 ]	(610.4264, 9771.671)(611.42706, 4480.656)(612.42456, 2273.22)(613.18805, 939.3433)(593.4608, 6677.8325)(593.17944, 679.855)(592.68176, 2025.635)(593.1607, 737.33)(627.2161, 11361.946)(628.2192, 750.0467)(611.7196, 606.46)
Cyanidin	Flavonoids	Anthocyanins	601423	785623	173871	259150	900215	152777	184812	304724	105172	132776	118074	1	118384	1	281561	223600	152802	99022	258538	1050532	161930	Cyanidin [ C15 H11 O6, tgt=46.74, overall=46.74 ]	(290.818, 504.7225)(273.0559, 4786.06)(290.5703, 7363.455)(291.0698, 505.04)(273.06046, 7878.762)(275.0629, 1484.55)(305.20023, 16335.207)(306.09912, 509.2678)(290.00735, 3953.0603)(288.06894, 2178.2524)(313.71964, 2668.6216)
Cyanidin 3-O-rutinoside	Flavonoids	Anthocyanins	3202541	6650073	1685463	4282502	1009582	2708159	1790885	6472647	4001249	1	1007236	3154142	1	2309552	2369330	1857270	1318134	2627802	2648368	2763000	1154002	Cyanidin 3-O-rutinoside [ C27 H31 O15, tgt=91.00, overall=91.00 ]	(595.1637, 85672.44)(596.16724, 23803.78)(597.171, 5423.5327)(598.1739, 1769.55)(578.1716, 5259.34)(617.20215, 2652.09)(618.2106, 294.98)(619.2187, 279.45)(599.70984, 878.2325)(601.15436, 357.49667)
Petunidin 3,5-O-diglucoside	Flavonoids	Anthocyanins	1	1	1	1	1461567	1	1	259652	1	1	1	100495	108682	1	1	1	287730	174905	1	1	1	Petunidin 3,5-O-diglucoside [ C28 H33 O17, tgt=52.04, overall=52.04 ]	(646.1977, 12556.25)(647.7027, 6199.6396)(625.1774, 5114.22)(626.1797, 3206.96)(662.22205, 662.264)(641.19464, 8766.745)(642.1943, 1006.29803)(647.1581, 19585.162)(648.1621, 6490.06)(649.1643, 3619.0)
Malvidin 3-O-glucoside	Flavonoids	Anthocyanins	111413	142568	92847	146277	1	1	144654	369186	245893	1	1	1	111034	145380	181272	2726189	166787	221148	168038	157465	184748	Malvidin 3-O-glucoside [ C23 H25 O12, tgt=48.88, overall=48.88 ]	(494.93634, 18018.072)(495.47586, 3452.8394)(497.48325, 7417.533)(479.8076, 11754.106)(498.65204, 6268.627)(498.155, 563.52)(478.29407, 10431.501)(479.14145, 4679.71)(481.14917, 18021.395)(512.1681, 24324.62)(512.16833, 10974.808)(513.1594, 5035.925)(494.22696, 5521.61)(496.53244, 2149.7)(498.17548, 1658.775)(499.1793, 4760.06)(499.1185, 1048.73)(504.1339, 106.88)
Cyanidin 3-O-(6''-malonyl-glucoside)	Flavonoids	Anthocyanins	148779	1	197461	526329	301021	1	1	270408	1	212856	135850	1	383850	579539	412602	344201	1	383797	428102	1	1	Cyanidin 3-O-(6''-malonyl-glucoside) [ C24 H23 O14, tgt=41.02, overall=41.02 ]	(554.14886, 15250.49)(555.78674, 8668.103)(557.39087, 13354.23)(558.1623, 3574.8213)(559.1646, 239.3)(539.1421, 15476.265)(540.2461, 3921.6985)(541.1542, 18125.521)
Peonidin 3-O-(6''-p-coumaroyl-glucoside)	Flavonoids	Anthocyanins	2004230	128927	99504	1652214	109225	1501477	153546	139207	117629	1470776	1416703	1349066	3921451	2887183	162395	1	2967471	151920	1611993	171624	1685425	Peonidin 3-O-(6''-p-coumaroyl-glucoside) [ C31 H29 O13, tgt=40.23, overall=40.23 ]	(612.183, 4717.503)(613.18524, 1616.8724)(595.16364, 69593.87)(596.16736, 19459.502)(597.1716, 4278.262)(628.1991, 4988.205)(629.20184, 2964.375)(630.19507, 1156.84)(609.76276, 11417.204)(610.7827, 4415.879)(612.184, 953.405)
Peonidin 3-O-arabinoside	Flavonoids	Anthocyanins	584430	787479	1247403	182449	619284	389165	585589	367669	413679	434355	743394	458648	317409	250260	198685	199843	433048	522037	1	902422	464089	Peonidin 3-O-arabinoside [ C21 H21 O11, tgt=68.82, overall=68.82 ]	(435.1091, 121.03)(451.12192, 3781.9226)(452.1254, 705.72)(433.1143, 6228.795)(434.1171, 384.12)(467.85196, 22688.707)(468.43472, 4481.0024)(452.71924, 21381.596)(450.49582, 7980.5854)(451.12375, 2174.8667)(459.1031, 1491.5)
Pelargonidin 3-O-(6''-succinyl-glucoside)	Flavonoids	Anthocyanins	1604282	1805984	1493547	1538355	1636743	1325240	1867165	1763366	1587946	1739899	1637938	1795798	1263442	1215295	1699394	1124037	1609426	1818512	1697679	1702196	1349009	Pelargonidin 3-O-(6''-succinyl-glucoside) [ C25 H25 O13, tgt=65.05, overall=65.05 ]	(537.3679, 1623.1489)(537.92053, 2994.188)(539.82306, 1279.4501)(555.16797, 194.18)(533.15546, 15547.783)(557.12024, 20563.89)(558.1231, 5695.34)(559.1215, 4414.821)(560.133, 210.26)
Peonidin 3-O-(6''-acetyl-galactoside)	Flavonoids	Anthocyanins	630227	1	1	1607197	1	1	1	1	1	856646	1	1	363381	1	597662	706629	1	236379	2070288	1	1	Peonidin 3-O-(6''-acetyl-galactoside) [ C24 H25 O12, tgt=89.15, overall=89.15 ]	(490.5638, 9683.135)(491.1375, 18876.46)(509.0153, 23921.898)(510.22098, 4285.036)(511.15918, 8875.154)(490.026, 7447.3647)(491.14032, 14072.658)(493.1517, 7101.09)(523.1642, 14253.388)(524.169, 2254.8945)(508.4179, 1340.7074)
Cyanidin 3-O-(6''-acetyl-galactoside)	Flavonoids	Anthocyanins	1	1	1	1	1	1096302	1	1	1	1444026	796683	1	699143	1	1	7465136	1	1	1	1	6215264	Cyanidin 3-O-(6''-acetyl-galactoside) [ C23 H23 O12, tgt=76.28, overall=76.28 ]	(495.13452, 16412.25)(496.1372, 2721.565)(495.13364, 32645.615)(496.13824, 5998.1704)(497.1447, 3052.16)(478.1314, 136.135)(509.14856, 24743.271)(510.1543, 4377.6616)(511.1606, 750.69)(491.139, 16579.31)(492.1524, 3377.6575)(500.108, 569.85)
Cyanidin 3-O-(6''-succinyl-glucoside)	Flavonoids	Anthocyanins	574944	447957	1	846936	1	345556	347052	1	1	375822	389146	279239	1	1	1	171650	290699	1	205515	230456	198395	Cyanidin 3-O-(6''-succinyl-glucoside) [ C25 H25 O14, tgt=57.61, overall=57.61 ]	(537.1228, 708.17)(572.1636, 529.06)(551.3894, 4565.5986)(552.7841, 673.7462)(553.1603, 1607.5)(555.16235, 14054.293)(557.284, 5983.047)(558.1159, 2163.14)
Cyanidin 3-O-galactoside	Flavonoids	Anthocyanins	1	787479	1	1	1	1	1	1	1	1	1	1	1	1	1	1	1	1	1	1	1	Cyanidin 3-O-galactoside [ C21 H21 O11, tgt=68.82, overall=68.82 ]	(435.1091, 121.03)(468.34247, 22353.309)(468.1437, 280.76)(449.12973, 10365.782)(450.13788, 1536.4801)(459.1031, 1491.5)
Petunidin 3-O-galactoside	Flavonoids	Anthocyanins	1	1	1	1	1	1	1	1	1	1	1	1	1	1	1	1	1	1	309829	1	1	Petunidin 3-O-galactoside [ C22 H23 O12, tgt=66.40, overall=66.40 ]	(465.116, 261.58)(483.30515, 5817.545)(484.1433, 10432.16)(497.82568, 15833.461)(499.65714, 10462.332)(501.41357, 8204.92)(502.5004, 6646.0864)(503.1696, 6752.59)(479.14462, 25519.76)(480.15002, 4532.4185)(481.15286, 524.6925)(488.1066, 2820.3435)(489.1043, 2465.8)
Pelargonidin 3-O-sambubioside	Flavonoids	Anthocyanins	1	2602248	1	988338	1	1	2149450	1	1	1614516	1	1	1	1	1	1	1	1	1	1	1	Pelargonidin 3-O-sambubioside [ C26 H29 O14, tgt=16.42, overall=16.42 ]	(549.65765, 72269.44)(551.0183, 9729.7)(553.1562, 2835.48)(549.1587, 38981.55)(550.1636, 10250.52)(551.1662, 962.25)
Malvidin 3-O-(6''-acetyl-galactoside)	Flavonoids	Anthocyanins	1	1	1	1	1	1	745769	1	1	1	1	1	1	1	1	1	915610	1	1	1	1	Malvidin 3-O-(6''-acetyl-galactoside) [ C25 H27 O13, tgt=64.57, overall=64.57 ]	(541.162, 6888.235)(537.163, 785.22)(519.6504, 7267.0503)(520.9033, 6104.838)(521.4847, 8088.0737)(522.1566, 1728.095)(553.1727, 922.63)(535.16736, 8885.369)(536.1755, 1018.34)(537.1664, 190.03)(545.1408, 709.19)
Butein	Flavonoids	Chalcones	1	1	162210	1	1	1	171881	163999	203756	98484	129997	1	1	1	1	1	1	1	1	147738	138176	Butein [ C15 H12 O5, tgt=36.63, overall=36.63 ]	(256.0598, 435.15)(273.07855, 15837.982)(274.08105, 1484.8822)(292.9689, 28838.982)(291.1129, 430.24)(273.09494, 7790.14)
Xanthohumol	Flavonoids	Chalcones	234965	772607	1	93668	423069	182945	161578	424800	413745	256094	382289	410736	306181	737872	409598	450127	201686	373852	421895	352823	153508	Xanthohumol [ C21 H22 O5, tgt=42.98, overall=42.98 ]	(356.53677, 9246.454)(357.15518, 940.09875)(358.1522, 5588.93)(338.1421, 582.06)(357.0869, 9074.102)(356.15732, 790.9728)(337.4538, 3086.7017)(338.1443, 351.885)(377.07324, 5336.5425)(354.30798, 12124.833)(355.17676, 1376.835)(356.1825, 109.75)(378.0269, 2481.3276)(359.62997, 20528.408)
Phloridzin	Flavonoids	Dihydrochalcones	444053	427337	484837	422183	10442881	2168378	725232	882536	510404	13277002	8375053	8461083	1	1	16736820	7013756	10029996	23657792	15651267	561191	691913	Phloridzin [ C21 H24 O10, tgt=81.37, overall=81.37 ]	(436.51773, 1331.2332)(420.79602, 7106.6562)(423.13605, 822.255)(438.2897, 1094.5001)(455.1764, 2898.1)(440.40768, 19285.736)(463.2392, 12435.868)(460.1299, 6674.4536)(461.1364, 1004.1925)(441.1157, 292295.28)(442.11914, 6325.962)(443.12354, 588.9533)
Phloretin	Flavonoids	Dihydrochalcones	381373	290767	602207	622100	429743	349223	414850	366179	293599	266054	321630	159767	583425	2491127	1072042	1087535	814102	842745	213994	382426	225494	Phloretin [ C15 H14 O5, tgt=75.42, overall=75.42 ]	(278.47995, 4369.467)(259.03403, 6357.9263)(261.0854, 178.39)(277.76352, 4001.5)(258.71005, 7060.0093)(260.0899, 102.99)(292.23923, 17794.023)(293.11853, 18956.04)(275.22778, 161644.73)(276.2387, 24322.121)(277.29926, 8694.247)(278.11432, 3577.123)(299.33054, 4092.203)(282.87164, 3656.8462)
3-Hydroxyphloretin 2'-O-xylosyl-glucoside	Flavonoids	Dihydrochalcones	121511	203876	188406	153758	230945	1	379970	518335	205075	1	1	1	1	1	1	1	1	269261	184928	1	170596	3-Hydroxyphloretin 2'-O-xylosyl-glucoside [ C26 H32 O15, tgt=44.86, overall=44.86 ]	(589.18054, 514.97)(591.18976, 2465.5332)(573.1946, 32093.387)(603.2051, 47233.297)(604.2086, 13912.512)(605.21564, 5478.051)(606.7201, 651.42255)(607.2164, 879.41754)(595.1674, 4798.7734)
Phloretin 2'-O-xylosyl-glucoside	Flavonoids	Dihydrochalcones	852396	184260	517562	326629	592982	1286966	274533	189444	1	244209	221586	1	944545	1	326297	949369	175852	97973	1	1	1	Phloretin 2'-O-xylosyl-glucoside [ C26 H32 O14, tgt=41.19, overall=41.19 ]	(571.1925, 347.18)(550.8533, 9932.543)(551.1671, 4106.991)(552.1742, 771.56)(571.1968, 451.435)(554.5574, 41233.184)(552.1789, 926.47003)(588.61536, 921.46796)(568.80194, 10311.357)(570.2041, 4557.15)(592.17334, 9827.941)(593.1775, 1076.9535)(595.1864, 429.185)(574.666, 7374.4863)(575.666, 2774.0176)(577.84357, 6889.5503)
3-Hydroxyphloretin 2'-O-glucoside	Flavonoids	Dihydrochalcones	915053	748464	2624058	14790193	2026183	178325	2101096	707301	742273	1390474	625174	693107	528249	11735188	1643161	889078	791967	902818	11774834	2432851	747212	3-Hydroxyphloretin 2'-O-glucoside [ C21 H24 O11, tgt=87.78, overall=87.78 ]	(453.90182, 21728.777)(455.84454, 9247.534)(455.14478, 1493.07)(457.145, 2251.42)(436.6296, 11480.411)(437.13202, 1673.4025)(437.1349, 2753.615)(453.47202, 32844.605)(454.58615, 9016.512)(455.71606, 2372.5156)(437.08878, 80776.51)(437.60675, 18147.951)(441.13794, 1006.335)(470.169, 40370.32)(471.16406, 16604.594)(472.16586, 1829.5125)(456.74936, 17361.604)(458.17026, 6005.1567)(478.75754, 3179.47…
Dihydroquercetin 3-O-rhamnoside	Flavonoids	Dihydroflavonols	443012	216421	134995	106581	535687	422266	543124	286086	1085211	817540	581777	507326	871916	2923555	474412	667066	469413	915522	814849	173026	475509	Dihydroquercetin 3-O-rhamnoside [ C21 H22 O11, tgt=70.45, overall=70.45 ]	(451.12213, 5039.0454)(452.12546, 332.89334)(451.1214, 2264.71)(436.5632, 34622.203)(438.13174, 6841.83)(470.5244, 3434.8389)(469.82263, 1542.2866)(451.76013, 22796.932)(453.64835, 6174.6177)(452.144, 1940.58)(475.60992, 354.93375)(455.09552, 13579.626)(456.09918, 2035.8961)(457.10254, 235.12)
Dihydromyricetin 3-O-rhamnoside	Flavonoids	Dihydroflavonols	17458980	18261210	21921458	1	16883852	14518552	19076758	23093808	28155160	16389193	18369218	5103770	11801140	7543097	19296142	11958996	14305718	18653536	1	23954074	16877732	Dihydromyricetin 3-O-rhamnoside [ C21 H22 O12, tgt=86.26, overall=86.26 ]	(470.07935, 30412.95)(470.62866, 18791.46)(451.1122, 553.31)(469.52808, 9765.619)(471.1295, 23189.715)(472.13348, 21641.896)(473.13336, 18082.7)(452.11963, 1219.8375)(484.1427, 173346.33)(485.14908, 40167.555)(486.15182, 9910.464)(487.1452, 964.04004)(472.0432, 17430.049)(472.1448, 12425.09)(489.10306, 401.12637)
Dihydroquercetin	Flavonoids	Dihydroflavonols	620001	492648	2173317	527403	2245709	535175	288098	2432443	1798329	1903793	1824868	2381264	1285426	1620941	1	1158322	799751	2332388	371358	1808689	83889	Dihydroquercetin [ C15 H12 O7, tgt=54.49, overall=54.49 ]	(307.0665, 2348.075)(306.79944, 45369.36)(307.6749, 5257.217)(307.06613, 1213.3889)(308.0753, 357.81)(291.06824, 1709.3701)(322.15723, 51708.61)(323.09946, 11905.3955)(324.0909, 474.05)(308.09528, 19247.86)(313.0468, 2844.676)
Cinnamtannin A2	Flavonoids	Flavanols	144840	136061	379047	1	151551	1	409875	135664	238441	290351	198646	170304	137314	1	1	1	196236	208142	1	642301	98336	Cinnamtannin A2 [ C60 H50 O24, tgt=57.18, overall=57.18 ]	(1177.2567, 979.7233)(1155.2748, 9366.557)(1156.2784, 5012.3633)(1157.2808, 990.55664)
(+)-Catechin	Flavonoids	Flavanols	1663247	1260698	3045744	840799	3668690	693436	2846117	10735743	1203045	2061212	2757059	1350461	1808988	3312752	556971	5289356	1045884	1134230	14071540	3433577	1093967	(+)-Catechin [ C15 H14 O6, tgt=71.07, overall=71.07 ]	(290.32944, 10692.079)(291.74902, 3558.4568)(293.0828, 1550.28)(275.0736, 124.91)(291.08664, 65013.01)(292.09036, 9833.955)(293.0919, 2023.1337)(311.46652, 7546.7686)(313.1242, 6467.23)(293.38428, 13798.687)(295.11566, 35448.96)(313.62393, 2328.7998)(297.06024, 9261.602)(298.0626, 240.47)
Procyanidin trimer EEC	Flavonoids	Flavanols	958563	573212	1609973	1	651787	358679	1579653	656251	957601	1108455	1374007	710677	957083	1	390952	1	698764	749413	1	2039859	488138	Procyanidin trimer EEC [ C45 H38 O18, tgt=82.21, overall=82.21 ]	(867.212, 7591.02)(868.2148, 2354.68)(867.2125, 13528.405)(868.216, 5329.291)(869.21906, 940.0592)(889.1945, 1925.4979)(890.1979, 680.901)
(+)-Catechin 3-O-glucose	Flavonoids	Flavanols	915053	748464	2624058	14790193	2026183	178325	2101096	707301	742273	1390474	625174	693107	528249	11735188	1643161	889078	791967	902818	11774834	2432851	747212	(+)-Catechin 3-O-glucose [ C21 H24 O11, tgt=87.78, overall=87.78 ]	(453.90182, 21728.777)(455.84454, 9247.534)(455.14478, 1493.07)(457.145, 2251.42)(436.6296, 11480.411)(437.13202, 1673.4025)(437.1349, 2753.615)(453.47202, 32844.605)(454.58615, 9016.512)(455.71606, 2372.5156)(437.08878, 80776.51)(437.60675, 18147.951)(441.13794, 1006.335)(470.169, 40370.32)(471.16406, 16604.594)(472.16586, 1829.5125)(456.74936, 17361.604)(458.17026, 6005.1567)(478.75754, 3179.47…
(-)-Epicatechin 3-O-gallate	Flavonoids	Flavanols	2527778	1586777	2973121	161604	1831823	944097	2344130	1645681	2082934	2652825	302139	926412	1687594	247159	735578	363553	1848638	227208	135125	3011176	924833	(-)-Epicatechin 3-O-gallate [ C22 H18 O10, tgt=62.76, overall=62.76 ]	(443.0968, 15504.41)(444.10022, 1691.3932)(445.0963, 308.82)(425.0364, 91472.766)(426.03976, 19606.426)(427.0936, 8987.08)(443.84903, 8709.109)(444.1008, 1161.6675)(425.2868, 36766.816)(426.089, 9060.62)(427.0987, 1852.8)(461.9107, 4784.0654)(463.1293, 857.65)(442.1198, 1112.02)
(-)-Epicatechin-(2a-7)(4a-8)-epicatechin 3-O-galactoside	Flavonoids	Flavanols	172468	174403	169145	361503	155559	137409	182156	230030	406107	133720	149337	148019	1	1	166015	161575	168762	154035	367015	168857	158181	(-)-Epicatechin-(2a-7)(4a-8)-epicatechin 3-O-galactoside [ C36 H34 O15, tgt=63.46, overall=63.46 ]	(689.1835, 8729.31)(690.187, 1489.5894)
(+)-Catechin 3-O-gallate	Flavonoids	Flavanols	2527778	1586777	2973121	161604	1831823	944097	2344130	1645681	2082934	2652825	302139	926412	1687594	247159	735578	363553	1848638	227208	135125	3011176	924833	(+)-Catechin 3-O-gallate [ C22 H18 O10, tgt=62.76, overall=62.76 ]	(443.0968, 15504.41)(444.10022, 1691.3932)(445.0963, 308.82)(425.0364, 91472.766)(426.03976, 19606.426)(427.0936, 8987.08)(443.84903, 8709.109)(444.1008, 1161.6675)(425.2868, 36766.816)(426.089, 9060.62)(427.0987, 1852.8)(461.9107, 4784.0654)(463.1293, 857.65)(442.1198, 1112.02)
(+)-Gallocatechin	Flavonoids	Flavanols	1945077	1442486	3495328	2667552	2344464	850340	2623370	2761885	2618643	1666449	1682929	1929180	1	1	2229826	1	2010885	1322264	1	3558251	1227351	(+)-Gallocatechin [ C15 H14 O7, tgt=69.51, overall=69.51 ]	(309.5813, 18620.904)(310.26828, 13453.123)(311.091, 6412.34)(291.41315, 1196.5734)(326.54224, 45222.47)(325.1147, 18673.207)(326.1192, 2100.3364)(309.28006, 2444.117)(307.0928, 681.21)(329.06442, 51118.406)(330.06876, 8609.16)(311.0534, 62855.53)(312.68945, 5382.07)(313.0674, 2404.86)
Procyanidin dimer B7	Flavonoids	Flavanols	3703670	2477750	7018618	142873	2786749	1290186	6090585	2419281	3972814	5320927	6773577	3811259	3540824	1	941775	1	1878452	2286501	1	8274819	1690739	Procyanidin dimer B7 [ C30 H26 O12, tgt=95.57, overall=95.57 ]	(579.14734, 10957.465)(580.1511, 2624.435)(579.1497, 40483.074)(580.15326, 13193.358)(581.1604, 2247.5898)(601.1324, 18437.48)(602.13617, 5206.374)(603.1393, 1071.2612)
(-)-Epigallocatechin	Flavonoids	Flavanols	1945077	1442486	3495328	2667552	2344464	850340	2623370	2761885	2618643	1666449	1682929	1929180	1	1	2229826	1	2010885	1322264	1	3558251	1227351	(-)-Epigallocatechin [ C15 H14 O7, tgt=69.51, overall=69.51 ]	(309.5813, 18620.904)(310.26828, 13453.123)(311.091, 6412.34)(291.41315, 1196.5734)(326.54224, 45222.47)(325.1147, 18673.207)(326.1192, 2100.3364)(309.28006, 2444.117)(307.0928, 681.21)(329.06442, 51118.406)(330.06876, 8609.16)(311.0534, 62855.53)(312.68945, 5382.07)(313.0674, 2404.86)
(-)-Epicatechin	Flavonoids	Flavanols	1663247	1260698	3045744	840799	3668690	693436	2846117	10735743	1203045	2061212	2757059	1350461	1808988	3312752	556971	5289356	1045884	1134230	14071540	3433577	1093967	(-)-Epicatechin [ C15 H14 O6, tgt=71.07, overall=71.07 ]	(290.32944, 10692.079)(291.74902, 3558.4568)(293.0828, 1550.28)(275.0736, 124.91)(291.08664, 65013.01)(292.09036, 9833.955)(293.0919, 2023.1337)(311.46652, 7546.7686)(313.1242, 6467.23)(293.38428, 13798.687)(295.11566, 35448.96)(313.62393, 2328.7998)(297.06024, 9261.602)(298.0626, 240.47)
Procyanidin trimer T2	Flavonoids	Flavanols	958563	573212	1609973	1	651787	358679	1579653	656251	957601	1108455	1374007	710677	957083	1	390952	1	698764	749413	1	2039859	488138	Procyanidin trimer T2 [ C45 H38 O18, tgt=82.21, overall=82.21 ]	(867.212, 7591.02)(868.2148, 2354.68)(867.2125, 13528.405)(868.216, 5329.291)(869.21906, 940.0592)(889.1945, 1925.4979)(890.1979, 680.901)
Procyanidin trimer C1	Flavonoids	Flavanols	958563	573212	1609973	1	651787	358679	1579653	656251	957601	1108455	1374007	710677	957083	1	390952	1	698764	749413	1	2039859	488138	Procyanidin trimer C1 [ C45 H38 O18, tgt=82.21, overall=82.21 ]	(867.212, 7591.02)(868.2148, 2354.68)(867.2125, 13528.405)(868.216, 5329.291)(869.21906, 940.0592)(889.1945, 1925.4979)(890.1979, 680.901)
Procyanidin trimer C2	Flavonoids	Flavanols	958563	573212	1609973	1	651787	358679	1579653	656251	957601	1108455	1374007	710677	957083	1	390952	1	698764	749413	1	2039859	488138	Procyanidin trimer C2 [ C45 H38 O18, tgt=82.21, overall=82.21 ]	(867.212, 7591.02)(868.2148, 2354.68)(867.2125, 13528.405)(868.216, 5329.291)(869.21906, 940.0592)(889.1945, 1925.4979)(890.1979, 680.901)
Prodelphinidin dimer B3	Flavonoids	Flavanols	270908	622867	1	334886	1	1	173691	479119	300100	1	1	867006	1	603099	486035	1	1	1	1	1	1	Prodelphinidin dimer B3 [ C30 H26 O14, tgt=52.40, overall=52.40 ]	(611.13763, 9959.314)(612.14124, 1723.8906)(613.1397, 841.05)
Theaflavin	Flavonoids	Flavanols	1	1	256694	1	1	1	1	1	1	1	1	1	1	1	1	1	1	1	1	1	1	Theaflavin [ C29 H24 O12, tgt=47.61, overall=47.61 ]	(553.1397, 803.62)(587.16907, 1433.495)(565.1321, 7789.5703)(566.1379, 283.73)
Procyanidin dimer B2	Flavonoids	Flavanols	1	1	1	1	1	1	1	1	1	1	1	1	1	1	1	1	1	1	1	1	1	Procyanidin dimer B2 [ C30 H26 O12, tgt=65.79, overall=65.79 ]	(579.14734, 10957.465)(580.1511, 2624.435)
Procyanidin dimer B1	Flavonoids	Flavanols	1	1	1	1	1	1	1	1	1	1	1	1	1	1	1	1	1	1	1	1	1	Procyanidin dimer B1 [ C30 H26 O12, tgt=65.79, overall=65.79 ]	(579.14734, 10957.465)(580.1511, 2624.435)
Procyanidin dimer B4	Flavonoids	Flavanols	1	1	1	1	1	1	1	1	1	1	1	1	1	1	1	1	1	1	1	1	1	Procyanidin dimer B4 [ C30 H26 O12, tgt=65.79, overall=65.79 ]	(579.14734, 10957.465)(580.1511, 2624.435)
Procyanidin dimer B3	Flavonoids	Flavanols	1	1	1	1	1	1	1	1	1	1	1	1	1	1	1	1	1	1	1	1	1	Procyanidin dimer B3 [ C30 H26 O12, tgt=65.79, overall=65.79 ]	(579.14734, 10957.465)(580.1511, 2624.435)
Procyanidin dimer B5	Flavonoids	Flavanols	1	1	1	1	1	1	1	1	1	1	1	1	1	1	1	1	1	1	1	1	1	Procyanidin dimer B5 [ C30 H26 O12, tgt=65.79, overall=65.79 ]	(579.14734, 10957.465)(580.1511, 2624.435)
8-Prenylnaringenin	Flavonoids	Flavanones	629177	770714	619329	318008	873056	639140	1200755	894147	731885	610342	656413	669187	518554	570895	788208	454521	764056	929836	1	885512	646408	8-Prenylnaringenin [ C20 H20 O5, tgt=73.66, overall=73.66 ]	(343.14188, 26609.207)(344.14612, 5071.078)(323.1273, 4826.12)(341.14008, 34696.684)(342.14365, 7180.7207)(323.12866, 7278.316)(324.1327, 930.0925)(361.30423, 25427.365)(361.9717, 6281.525)(362.5081, 12602.906)(362.1731, 6693.09)(343.1676, 1823.345)(366.84424, 11620.722)(367.1334, 6933.505)(368.1386, 427.88)(350.12646, 1034.87)
Eriodictyol	Flavonoids	Flavanones	1607862	1208957	3284690	1	1072855	557544	2189005	876617	2255339	2118480	2724730	1715626	1186409	1	414476	1	749869	991820	1	3180569	1006393	Eriodictyol [ C15 H12 O6, tgt=84.67, overall=84.67 ]	(272.19757, 435.5586)(290.3277, 4007.625)(290.0781, 984.76)(310.2588, 3281.2812)(291.97305, 2393.69)(311.0533, 62883.71)(312.36826, 8994.255)(313.067, 2190.5898)(296.054, 20922.13)
Neohesperidin	Flavonoids	Flavanones	2295713	2705485	2538377	2111560	571093	1867499	1	2543791	1902317	2240631	2363243	1667884	1	1934534	191512	1098858	848751	3200212	1927028	1983936	1665267	Neohesperidin [ C28 H34 O15, tgt=51.47, overall=51.47 ]	(610.43695, 7754.3823)(611.4371, 2893.8225)(612.1838, 530.37994)(592.1761, 5856.575)(593.1739, 895.85333)(594.1892, 54.31)(613.1972, 338.63)(599.09766, 6126.443)(631.2269, 11118.118)(630.22375, 8620.35)(631.2275, 3250.85)(611.21826, 4967.6997)(633.1805, 4711.96)(634.1836, 1002.5)(616.1769, 82827.38)(617.1797, 33762.25)(618.1829, 6583.7666)(619.1877, 515.34)
Poncirin	Flavonoids	Flavanones	13723382	18050276	7699749	9648682	10234660	11562261	21320122	11056381	10373848	10017909	11119712	15499639	5455736	11215291	16909592	11517422	11979365	13089338	7461174	16084620	15211458	Poncirin [ C28 H34 O14, tgt=88.50, overall=88.50 ]	(595.13684, 73974.08)(596.2031, 23212.805)(597.20575, 5191.814)(599.20575, 393.02002)(599.2105, 1026.2)(578.1898, 405.26273)(595.1995, 74682.04)(596.2034, 22192.576)(597.20624, 5328.708)(598.2098, 557.63)(580.9149, 833.6414)(620.6935, 1141.1163)(622.1977, 513.6)(602.1857, 238.74666)
Narirutin	Flavonoids	Flavanones	214050	316471	327662	338271	525820	1	230546	364835	162743	168095	107630	1	246792	400122	284867	310400	393953	284293	337151	244729	1	Narirutin [ C27 H32 O14, tgt=73.23, overall=73.23 ]	(581.1857, 1262.5765)(563.168, 867.514)(587.19604, 839.42)(565.0399, 7896.467)(566.30396, 2179.577)(567.19507, 2060.895)(603.2204, 2018.536)(581.203, 1652.265)(603.1694, 11113.752)(604.3268, 2313.1753)(605.1741, 479.27502)(591.175, 2929.3499)
Didymin	Flavonoids	Flavanones	13723382	18050276	7699749	9648682	10234660	11562261	21320122	11056381	10373848	10017909	11119712	15499639	5455736	11215291	16909592	11517422	11979365	13089338	7461174	16084620	15211458	Didymin [ C28 H34 O14, tgt=88.50, overall=88.50 ]	(595.13684, 73974.08)(596.2031, 23212.805)(597.20575, 5191.814)(599.20575, 393.02002)(599.2105, 1026.2)(578.1898, 405.26273)(595.1995, 74682.04)(596.2034, 22192.576)(597.20624, 5328.708)(598.2098, 557.63)(580.9149, 833.6414)(620.6935, 1141.1163)(622.1977, 513.6)(602.1857, 238.74666)
Eriodictyol 7-O-glucoside	Flavonoids	Flavanones	443012	216421	134995	106581	535687	422266	543124	286086	1085211	817540	581777	507326	871916	2923555	474412	667066	469413	915522	814849	173026	475509	Eriodictyol 7-O-glucoside [ C21 H22 O11, tgt=70.45, overall=70.45 ]	(451.12213, 5039.0454)(452.12546, 332.89334)(451.1214, 2264.71)(436.5632, 34622.203)(438.13174, 6841.83)(470.5244, 3434.8389)(469.82263, 1542.2866)(451.76013, 22796.932)(453.64835, 6174.6177)(452.144, 1940.58)(475.60992, 354.93375)(455.09552, 13579.626)(456.09918, 2035.8961)(457.10254, 235.12)
Naringin	Flavonoids	Flavanones	214050	316471	327662	338271	525820	1	230546	364835	162743	168095	107630	1	246792	400122	284867	310400	393953	284293	337151	244729	1	Naringin [ C27 H32 O14, tgt=73.23, overall=73.23 ]	(581.1857, 1262.5765)(563.168, 867.514)(587.19604, 839.42)(565.0399, 7896.467)(566.30396, 2179.577)(567.19507, 2060.895)(603.2204, 2018.536)(581.203, 1652.265)(603.1694, 11113.752)(604.3268, 2313.1753)(605.1741, 479.27502)(591.175, 2929.3499)
Pinocembrin	Flavonoids	Flavanones	1	1	1	1	1	1	1	229292	1	1	1	1	1	1	1	1	1	1	193466	1	1	Pinocembrin [ C15 H12 O4, tgt=50.85, overall=50.85 ]	(258.07617, 6345.4053)(259.08276, 1720.8232)(257.75034, 8394.434)(274.30673, 8107.6)(258.76852, 1376.7367)
Eriocitrin	Flavonoids	Flavanones	1556093	492804	316108	1133624	197533	1467736	431065	367599	577292	1439976	1402021	129930	981300	1471197	267942	803952	250223	541018	465581	1	1104448	Eriocitrin [ C27 H32 O15, tgt=51.90, overall=51.90 ]	(597.422, 16322.79)(597.1709, 5000.7935)(579.1724, 1905.34)(579.3792, 5135.2783)(614.68256, 13160.48)(615.2182, 4004.419)(596.62964, 17098.441)(597.20276, 6181.022)(598.2075, 503.59)(601.1536, 377.74)
Neoeriocitrin	Flavonoids	Flavanones	1556093	492804	316108	1133624	197533	1467736	431065	367599	577292	1439976	1402021	129930	981300	1471197	267942	803952	250223	541018	465581	1	1104448	Neoeriocitrin [ C27 H32 O15, tgt=51.90, overall=51.90 ]	(597.422, 16322.79)(597.1709, 5000.7935)(579.1724, 1905.34)(579.3792, 5135.2783)(614.68256, 13160.48)(615.2182, 4004.419)(596.62964, 17098.441)(597.20276, 6181.022)(598.2075, 503.59)(601.1536, 377.74)
Isoxanthohumol	Flavonoids	Flavanones	234965	772607	1	93668	423069	182945	161578	424800	413745	256094	382289	410736	306181	737872	409598	450127	201686	373852	421895	352823	153508	Isoxanthohumol [ C21 H22 O5, tgt=42.98, overall=42.98 ]	(356.53677, 9246.454)(357.15518, 940.09875)(358.1522, 5588.93)(338.1421, 582.06)(357.0869, 9074.102)(356.15732, 790.9728)(337.4538, 3086.7017)(338.1443, 351.885)(377.07324, 5336.5425)(354.30798, 12124.833)(355.17676, 1376.835)(356.1825, 109.75)(378.0269, 2481.3276)(359.62997, 20528.408)
6-Prenylnaringenin	Flavonoids	Flavanones	629177	770714	619329	318008	873056	639140	1200755	894147	731885	610342	656413	669187	518554	570895	788208	454521	764056	929836	1	885512	646408	6-Prenylnaringenin [ C20 H20 O5, tgt=73.66, overall=73.66 ]	(343.14188, 26609.207)(344.14612, 5071.078)(323.1273, 4826.12)(341.14008, 34696.684)(342.14365, 7180.7207)(323.12866, 7278.316)(324.1327, 930.0925)(361.30423, 25427.365)(361.9717, 6281.525)(362.5081, 12602.906)(362.1731, 6693.09)(343.1676, 1823.345)(366.84424, 11620.722)(367.1334, 6933.505)(368.1386, 427.88)(350.12646, 1034.87)
Narirutin 4'-O-glucoside	Flavonoids	Flavanones	509706	988273	290296	281364	1042740	378024	1557522	996415	1136346	331624	628992	2737117	650335	240395	1190469	621687	1186427	1077374	139022	638703	218192	Narirutin 4'-O-glucoside [ C33 H42 O19, tgt=69.64, overall=69.64 ]	(760.2654, 29248.861)(761.2688, 10350.413)(762.2714, 2963.04)(763.2731, 698.35)(742.7572, 174.405)(765.22107, 13131.314)(766.2248, 3625.643)(767.2312, 702.04504)
Naringenin	Flavonoids	Flavanones	1	1	162210	1	1	1	171881	163999	203756	98484	129997	1	1	1	1	1	1	1	1	147738	138176	Naringenin [ C15 H12 O5, tgt=36.63, overall=36.63 ]	(256.0598, 435.15)(273.07855, 15837.982)(274.08105, 1484.8822)(292.9689, 28838.982)(291.1129, 430.24)(273.09494, 7790.14)
6-Geranylnaringenin	Flavonoids	Flavanones	25555754	22746888	26012662	20664966	23721612	21615980	35906356	35733984	25187996	21025980	24191028	16671031	14129559	17340108	29107348	17288698	23793252	27256428	863158	27980912	22516106	6-Geranylnaringenin [ C25 H28 O5, tgt=93.47, overall=93.47 ]	(411.1999, 5363.747)(413.21246, 585.435)(394.4431, 936.415)(413.21573, 1333.9479)(427.2304, 660315.7)(428.23386, 143399.1)(429.23746, 27372.725)(431.246, 2803.4573)(413.22885, 457.6925)(435.39893, 1527.5496)(437.20148, 1032.7101)
Naringenin 7-O-glucoside	Flavonoids	Flavanones	565307	588347	745591	285037	144702	369062	1086158	506605	291241	303654	315652	558714	284440	350609	200244	483255	630499	14419745	499046	603011	628337	Naringenin 7-O-glucoside [ C21 H22 O10, tgt=77.86, overall=77.86 ]	(437.25763, 34019.516)(436.1305, 24181.547)(437.1287, 43150.93)(438.1321, 7180.41)(417.1187, 912.80286)(436.2756, 17634.102)(436.13266, 8617.446)(419.3089, 8289.374)(421.4679, 9620.14)(422.13425, 4067.845)(456.8893, 28223.076)(458.1705, 7404.682)(436.55054, 49313.617)(436.58182, 10863.594)(437.48898, 6831.8716)(439.153, 1640.918)(459.5185, 7238.908)(439.10077, 20210.502)(440.24875, 2811.9434)(441…
Naringin 6'-malonate	Flavonoids	Flavanones	381016	396617	1375958	3042624	1537068	1291239	1341004	1066368	1058175	1	876663	1	480179	979088	1	2043959	441328	1017413	1129565	1407817	480526	Naringin 6'-malonate [ C30 H34 O17, tgt=24.49, overall=24.49 ]	(650.1796, 7056.4688)(671.19916, 718.36)(684.2103, 8031.4014)(685.2091, 3564.9001)(686.20294, 790.5713)(670.1917, 441.925)(671.2032, 1266.01)
Hesperetin	Flavonoids	Flavanones	1764426	349556	2567158	4251484	384960	404810	340730	314061	303190	5505793	5749666	191542	4652747	1144964	259225	679442	323469	332094	4725397	251365	5172082	Hesperetin [ C16 H14 O6, tgt=69.41, overall=69.41 ]	(306.4248, 24299.46)(304.088, 17029.04)(305.0863, 13517.5)(288.41336, 13476.786)(305.49313, 39909.484)(304.45312, 9568.012)(289.0891, 11761.83)(290.0894, 12819.831)(320.17682, 9304.791)(321.10904, 833.255)(303.10538, 181466.38)(304.10953, 22750.957)(305.11148, 10010.6875)(306.1127, 907.5459)(327.43326, 4959.554)(329.0759, 18728.105)
Hesperidin	Flavonoids	Flavanones	2295713	2705485	2538377	2111560	571093	1867499	1	2543791	1902317	2240631	2363243	1667884	1	1934534	191512	1098858	848751	3200212	1927028	1983936	1665267	Hesperidin [ C28 H34 O15, tgt=51.47, overall=51.47 ]	(610.43695, 7754.3823)(611.4371, 2893.8225)(612.1838, 530.37994)(592.1761, 5856.575)(593.1739, 895.85333)(594.1892, 54.31)(613.1972, 338.63)(599.09766, 6126.443)(631.2269, 11118.118)(630.22375, 8620.35)(631.2275, 3250.85)(611.21826, 4967.6997)(633.1805, 4711.96)(634.1836, 1002.5)(616.1769, 82827.38)(617.1797, 33762.25)(618.1829, 6583.7666)(619.1877, 515.34)
Naringin 4'-O-glucoside	Flavonoids	Flavanones	565307	588347	745591	1	1	1	1	1	1	1	1	1	1	1	1	1	1	1	1	1	1	Naringin 4'-O-glucoside [ C21 H22 O10, tgt=90.76, overall=90.76 ]	(435.1272, 3222.4397)(417.1166, 463.72)(417.1204, 4294.96)(439.1556, 1206.49)(439.10132, 27577.023)(440.44092, 3830.9766)(441.1136, 480.1)
Sakuranetin	Flavonoids	Flavanones	1	1	1	1	1	1	1	1	1	1	1	1	1	736125	1	175409	1	1	1309469	1	1	Sakuranetin [ C16 H14 O5, tgt=91.70, overall=91.70 ]	(291.0989, 1304.59)(290.102, 342.94)(272.59402, 5270.2046)(304.1199, 325.53)(286.67947, 146975.14)(288.114, 33310.234)(291.1214, 319.46)(309.075, 32925.605)(310.07843, 4228.8286)(311.07538, 440.82498)
Nepetin	Flavonoids	Flavones	267058	486771	232487	103905	1	346182	1250348	1141364	564523	224724	551296	261776	504327	1051926	1849324	481402	500584	751747	104978	398217	426099	Nepetin [ C16 H12 O7, tgt=51.06, overall=51.06 ]	(317.46423, 17235.77)(319.5663, 11215.243)(320.0689, 3958.112)(301.05402, 3409.645)(317.783, 30147.316)(318.0663, 2177.7434)(319.0638, 1469.69)(302.50775, 39883.04)(303.48694, 41583.887)(304.07236, 8793.746)(335.54706, 20904.016)(336.771, 7258.605)(317.77264, 21933.576)(339.04846, 11260.803)
Cirsilineol	Flavonoids	Flavones	245950	272831	303835	136997	166507	336915	404651	275758	157165	163620	239266	402019	146358	272156	535260	210792	166682	221573	146004	303715	173418	Cirsilineol [ C18 H16 O7, tgt=55.28, overall=55.28 ]	(346.42868, 28457.225)(347.3458, 5124.6396)(327.2315, 10998.255)(331.0068, 56436.777)(348.6915, 31365.414)(349.23483, 7418.547)(349.11035, 36130.625)(329.59473, 10856.553)(332.09863, 837.255)(362.95645, 20935.87)(364.04758, 11220.887)(345.61597, 22244.447)(347.69302, 1809.153)(368.41776, 10336.833)(368.0826, 1670.5668)(349.4674, 4011.77)(353.0829, 203.95)
Pebrellin	Flavonoids	Flavones	245950	272831	303835	136997	166507	336915	404651	275758	157165	163620	239266	402019	146358	272156	535260	210792	166682	221573	146004	303715	173418	Pebrellin [ C18 H16 O7, tgt=55.28, overall=55.28 ]	(346.42868, 28457.225)(347.3458, 5124.6396)(327.2315, 10998.255)(331.0068, 56436.777)(348.6915, 31365.414)(349.23483, 7418.547)(349.11035, 36130.625)(329.59473, 10856.553)(332.09863, 837.255)(362.95645, 20935.87)(364.04758, 11220.887)(345.61597, 22244.447)(347.69302, 1809.153)(368.41776, 10336.833)(368.0826, 1670.5668)(349.4674, 4011.77)(353.0829, 203.95)
Neodiosmin	Flavonoids	Flavones	663612	399706	2211350	1638440	373764	1168562	497653	281077	378656	1084591	1418286	1349066	1631299	1	469423	813459	1239286	466193	1582060	306477	246456	Neodiosmin [ C28 H32 O15, tgt=48.26, overall=48.26 ]	(592.1743, 11889.749)(593.17883, 1376.48)(595.1849, 614.53)(610.2971, 10025.863)(611.186, 6396.443)(612.1833, 3742.463)(613.1881, 1503.54)(626.78485, 9111.232)(628.41614, 3294.0398)(628.2196, 349.75)(612.9117, 633.0586)(612.1936, 2944.45)(613.1592, 168.69)(609.1296, 11716.993)(610.1327, 2656.1768)(611.1422, 17408.936)(612.2129, 4179.874)
5,6-Dihydroxy-7,8,3',4'-tetramethoxyflavone	Flavonoids	Flavones	5936137	6509773	6488949	4490827	7652549	4549269	8045348	7331911	7129344	5815220	6018421	5673491	4257133	7527801	7356203	4833283	5389656	7448612	4229420	6782334	5246844	5,6-Dihydroxy-7,8,3',4'-tetramethoxyflavone [ C19 H18 O8, tgt=80.90, overall=80.90 ]	(376.17865, 4449.0005)(378.10938, 1803.385)(378.1171, 965.05005)(360.10776, 2148.8052)(361.1104, 361.825)(392.13193, 37398.1)(393.1343, 7670.411)(394.14386, 1283.1357)(375.0002, 2196.8525)(397.09015, 200196.61)(398.0935, 35492.367)(381.1905, 2369.9573)(382.17102, 5820.371)(383.09354, 1523.8025)
Luteolin 7-O-(2-apiosyl-glucoside)	Flavonoids	Flavones	7850004	4153063	2674919	3829553	213535	1593537	3251289	8023154	1117791	726238	1338630	1232490	1940650	5055116	2310066	1160583	2260119	2762867	1320717	2150700	4356398	Luteolin 7-O-(2-apiosyl-glucoside) [ C26 H28 O15, tgt=75.76, overall=75.76 ]	(581.1455, 38573.87)(582.14825, 12729.897)(583.14484, 6548.612)(584.14624, 2321.5222)(603.12744, 58144.11)(604.1302, 19028.467)(605.1266, 2115.7524)
Eupatorin	Flavonoids	Flavones	245950	272831	303835	136997	166507	336915	404651	275758	157165	163620	239266	402019	146358	272156	535260	210792	166682	221573	146004	303715	173418	Eupatorin [ C18 H16 O7, tgt=55.28, overall=55.28 ]	(346.42868, 28457.225)(347.3458, 5124.6396)(327.2315, 10998.255)(331.0068, 56436.777)(348.6915, 31365.414)(349.23483, 7418.547)(349.11035, 36130.625)(329.59473, 10856.553)(332.09863, 837.255)(362.95645, 20935.87)(364.04758, 11220.887)(345.61597, 22244.447)(347.69302, 1809.153)(368.41776, 10336.833)(368.0826, 1670.5668)(349.4674, 4011.77)(353.0829, 203.95)
Apigenin 6-C-glucoside	Flavonoids	Flavones	4281392	5124567	134995	2614462	159949	3891537	5025210	119549	2795984	3080161	3861364	3774323	3334196	2891877	4352237	3006674	4926645	3889895	2735183	125466	3774016	Apigenin 6-C-glucoside [ C21 H20 O10, tgt=73.01, overall=73.01 ]	(434.57776, 1921.6654)(437.1223, 851.78)(436.81885, 5032.714)(439.12912, 1234.4921)(415.10074, 48575.42)(416.10574, 8619.965)(417.10175, 1477.332)(451.93167, 31938.932)(453.5907, 7394.2656)(453.15295, 8052.2915)(455.48438, 203.73334)(456.1506, 6527.83)(433.13095, 2105.6611)(437.1366, 6401.04)(441.0926, 2060.19)
Tetramethylscutellarein	Flavonoids	Flavones	1534910	946554	3284541	1117916	1586240	2211768	1336790	1181678	1	1841720	2849694	1905140	2929570	1	893755	910762	1923483	1260538	506570	2173272	1584315	Tetramethylscutellarein [ C19 H18 O6, tgt=91.73, overall=91.73 ]	(347.1234, 1401.86)(325.77164, 2570.2266)(343.61957, 19738.146)(344.37286, 5863.718)(345.1198, 1376.6)(329.66635, 5224.393)(330.12195, 749.465)(360.34503, 72402.445)(361.217, 18409.193)(362.1514, 2145.334)(363.1629, 385.31)(343.55545, 7830.26)(345.05264, 2242.05)(345.1464, 6420.84)(369.3631, 5249.7397)(349.36874, 10250.6875)(351.10168, 5703.416)
Hispidulin	Flavonoids	Flavones	27144368	71105336	384348	17101894	36109384	31832892	501709	65396772	104947240	41272600	26567548	358926	88042024	119935344	43683776	14764489	41401264	93641736	160640	260335	30104208	Hispidulin [ C16 H12 O6, tgt=62.89, overall=62.89 ]	(303.06863, 29595.975)(304.2175, 4142.42)(305.0768, 24832.7)(285.0637, 1216.96)(304.58145, 29070.0)(305.75198, 3400.2634)(305.0843, 1602.36)(318.09586, 1449483.0)(319.0985, 303272.16)(320.10123, 47983.113)(302.55484, 11573.131)(302.089, 205.73)(323.05338, 1786.8966)
Nobiletin	Flavonoids	Flavones	3748684	2544726	1993931	2056773	3723551	2039757	3046206	4695894	4777651	3048603	3076752	1246705	1705828	1266070	1960265	2167574	5938123	4049746	2029415	2051176	4116591	Nobiletin [ C21 H22 O8, tgt=78.72, overall=78.72 ]	(403.05045, 5844.97)(386.87515, 1073.29)(387.1232, 2506.7)(403.13925, 76430.664)(404.14493, 15879.302)(405.13733, 1633.184)(386.968, 48599.38)(387.53436, 11020.112)(420.9613, 22102.777)(422.05902, 8728.542)(422.7724, 1079.175)(425.1769, 459.22)(404.8138, 11838.178)(406.16385, 4116.235)(427.72412, 78836.914)(428.41135, 33102.07)(429.13116, 16943.545)(430.1385, 2781.71)(409.0823, 8846.11)(410.5499,…
Rhoifolin	Flavonoids	Flavones	369865	174945	298791	161458	992617	481968	570842	376094	1168010	705571	1401581	773231	291390	248747	286213	844670	460233	265132	913559	250995	186681	Rhoifolin [ C27 H30 O14, tgt=83.96, overall=83.96 ]	(585.19403, 6243.5913)(561.1621, 18961.748)(562.1631, 3758.98)(598.6069, 9839.377)(597.957, 7552.4927)(598.2086, 606.62)(579.1855, 59330.0)(580.1882, 18692.463)(581.1903, 9989.438)(582.19507, 1646.2422)(603.9585, 997.4619)(583.2351, 14879.78)(584.2366, 3242.1846)(585.6451, 723.41504)
Isorhoifolin	Flavonoids	Flavones	369865	174945	298791	161458	992617	481968	570842	376094	1168010	705571	1401581	773231	291390	248747	286213	844670	460233	265132	913559	250995	186681	Isorhoifolin [ C27 H30 O14, tgt=83.96, overall=83.96 ]	(585.19403, 6243.5913)(561.1621, 18961.748)(562.1631, 3758.98)(598.6069, 9839.377)(597.957, 7552.4927)(598.2086, 606.62)(579.1855, 59330.0)(580.1882, 18692.463)(581.1903, 9989.438)(582.19507, 1646.2422)(603.9585, 997.4619)(583.2351, 14879.78)(584.2366, 3242.1846)(585.6451, 723.41504)
Apigenin 7-O-glucoside	Flavonoids	Flavones	3699785	2633695	695724	661177	3676054	2089097	1321838	5143820	4802765	1821902	1661163	1946180	1723240	1390950	1998889	2259985	5739901	959391	2077679	1	4097486	Apigenin 7-O-glucoside [ C21 H24 O9, tgt=87.76, overall=87.76 ]	(420.8086, 4040.0417)(424.1495, 523.95)(403.60464, 66863.87)(406.14355, 45290.375)(407.1458, 14923.443)(422.1468, 1398.37)(403.28262, 77739.75)(404.14478, 16030.581)(405.13742, 2074.6177)(406.1445, 746.29)(443.18805, 1820.2355)(420.6816, 20207.344)(421.553, 10519.012)(422.67358, 1098.605)(425.1769, 459.22)(446.64288, 6789.5273)(447.89594, 21973.588)(448.1458, 18691.21)(427.36142, 56015.285)(428.3…
Chrysoeriol 7-O-(6''-malonyl-apiosyl-glucoside)	Flavonoids	Flavones	1344837	2505510	808874	354393	1134149	1359209	4255035	2003435	3423341	797225	1283447	6009867	520647	1397832	2675628	450250	460784	1541031	1	1688619	586199	Chrysoeriol 7-O-(6''-malonyl-apiosyl-glucoside) [ C30 H32 O18, tgt=40.20, overall=40.20 ]	(680.18756, 55026.895)(681.1907, 14015.047)(682.19354, 2496.979)(683.1998, 347.66)
Diosmin	Flavonoids	Flavones	663612	399706	2211350	1638440	373764	1168562	497653	281077	378656	1084591	1418286	1349066	1631299	1	469423	813459	1239286	466193	1582060	306477	246456	Diosmin [ C28 H32 O15, tgt=48.26, overall=48.26 ]	(592.1743, 11889.749)(593.17883, 1376.48)(595.1849, 614.53)(610.2971, 10025.863)(611.186, 6396.443)(612.1833, 3742.463)(613.1881, 1503.54)(626.78485, 9111.232)(628.41614, 3294.0398)(628.2196, 349.75)(612.9117, 633.0586)(612.1936, 2944.45)(613.1592, 168.69)(609.1296, 11716.993)(610.1327, 2656.1768)(611.1422, 17408.936)(612.2129, 4179.874)
Jaceosidin	Flavonoids	Flavones	6258672	6048319	4952956	4834935	5054390	5433421	706569	6163539	5316797	4635890	4862161	565890	4228318	6898729	8959091	4398450	5511764	266644	4456354	738255	6275133	Jaceosidin [ C17 H14 O7, tgt=69.01, overall=69.01 ]	(330.11282, 12678.389)(331.08163, 106887.52)(332.08694, 13753.25)(333.07944, 6068.592)(317.0857, 889.9)(349.2355, 16803.893)(350.84436, 16285.337)(351.78577, 15802.19)(353.02133, 118602.14)(353.12152, 119816.73)(332.4907, 24717.19)(334.1065, 1646.3049)(335.11215, 7381.37)
Chrysoeriol 7-O-glucoside	Flavonoids	Flavones	237566	7900320	325154	9205127	635640	4239345	24094016	297159	28631280	420963	398172	12855338	13553096	962433	27490922	4678895	3801156	264850	22977128	310588	6839532	Chrysoeriol 7-O-glucoside [ C22 H22 O11, tgt=89.23, overall=89.23 ]	(464.8726, 28730.129)(466.7544, 2811.4165)(468.91653, 6636.101)(468.47324, 3959.8535)(447.29984, 6202.485)(480.90704, 326550.66)(481.23874, 106790.3)(482.15393, 23104.877)(463.59424, 11388.172)(465.65125, 3677.6816)(486.00665, 14698.669)(486.77505, 3183.26)
Rhoifolin 4'-O-glucoside	Flavonoids	Flavones	561881	1194882	408622	178888	759526	156327	755384	693583	1440164	275222	286500	3688493	212589	854762	559899	161782	231719	606223	134857	1056223	278353	Rhoifolin 4'-O-glucoside [ C33 H40 O19, tgt=43.27, overall=43.27 ]	(722.1983, 80291.18)(723.2007, 21371.959)(724.2034, 3169.6736)(725.2055, 337.19)(761.4645, 24682.488)(761.26886, 14613.995)(762.2714, 3302.0583)(763.2731, 744.9)(740.2448, 19962.861)(741.2473, 5729.2637)(742.2505, 1269.103)(765.2147, 3797.445)(766.2046, 1077.93)
6-Hydroxyluteolin	Flavonoids	Flavones	176021	181190	112062	224508	98752	108672	201809	207749	414098	1	1	107003	302071	486974	358601	239527	164302	280885	299098	218442	170189	6-Hydroxyluteolin [ C15 H10 O7, tgt=80.35, overall=80.35 ]	(307.05322, 3635.3604)(305.92566, 22971.574)(307.05954, 11959.38)(307.775, 3952.4182)(308.06274, 2872.2551)(288.04883, 478.96872)(320.07462, 9547.371)(321.07904, 1557.683)(322.07678, 359.19666)(302.44952, 2203.4282)(327.89496, 1108.1028)(328.0388, 500.66)(307.01718, 459.9375)
Chrysoeriol 7-O-apiosyl-glucoside	Flavonoids	Flavones	5496992	4038374	2585299	3214339	1648390	4833441	4149884	4782395	2938183	2494918	3725701	14054757	1519229	3970729	3909806	3190243	2172056	1577269	1993532	2002512	1650422	Chrysoeriol 7-O-apiosyl-glucoside [ C27 H30 O15, tgt=91.00, overall=91.00 ]	(617.20184, 2719.0906)(618.20807, 496.5525)(595.16376, 51413.44)(596.1675, 14032.648)(597.17126, 2787.62)
Apigenin 6,8-di-C-glucoside	Flavonoids	Flavones	5496992	4038374	2585299	3214339	1648390	4833441	4149884	4782395	2938183	2494918	3725701	14054757	1519229	3970729	3909806	3190243	2172056	1577269	1993532	2002512	1650422	Apigenin 6,8-di-C-glucoside [ C27 H30 O15, tgt=91.00, overall=91.00 ]	(617.20184, 2719.0906)(618.20807, 496.5525)(595.16376, 51413.44)(596.1675, 14032.648)(597.17126, 2787.62)
Cirsimaritin	Flavonoids	Flavones	211415	394765	189643	370494	182671	552073	793212	667995	551207	241087	265818	184332	546540	263311	307634	196328	1162748	380326	523890	426490	555695	Cirsimaritin [ C17 H14 O6, tgt=79.82, overall=79.82 ]	(317.34723, 8117.051)(297.57144, 11960.834)(300.0781, 463.16248)(318.17236, 762584.1)(319.2998, 136506.81)(320.10156, 26984.656)(300.50882, 26049.096)(301.6626, 13009.633)(302.0905, 236.58)(332.1424, 18054.56)(333.1645, 2795.9744)(334.61523, 1440.48)(315.8577, 89383.086)(316.10855, 22045.736)(317.11118, 17199.756)(318.11395, 1372.668)(339.0786, 3112.575)(323.06805, 602.99)
Gardenin B	Flavonoids	Flavones	1438075	1073992	940237	327588	1771994	543322	1554379	1693391	1509292	1086178	1087321	626554	1236277	1090862	1986494	551945	376586	1544783	848581	1	858282	Gardenin B [ C19 H18 O7, tgt=67.80, overall=67.80 ]	(360.51016, 11605.31)(361.112, 4213.42)(342.5991, 9913.603)(344.77194, 1593.7184)(345.1064, 2359.58)(359.56342, 48563.863)(360.22617, 10771.339)(362.61768, 6677.43)(342.9061, 6713.254)(346.1182, 4068.06)(377.50137, 2720.945)(379.64703, 4058.6)(360.23517, 7383.003)(362.1421, 1308.77)(383.50092, 25200.047)(382.0989, 14462.7)(383.0887, 410.34)
Tangeretin	Flavonoids	Flavones	223614	339515	422599	665202	392980	719921	299678	3921042	3148036	268722	224542	200299	2583242	199683	469494	263846	173681	271996	924769	284786	4670483	Tangeretin [ C20 H20 O7, tgt=79.60, overall=79.60 ]	(373.7912, 9508.281)(356.2798, 14496.933)(358.1157, 2322.36)(373.20465, 18816.133)(374.13083, 4052.3)(357.62802, 16660.227)(358.62756, 13524.335)(359.1306, 33276.57)(393.16406, 5552.8784)(392.1571, 6532.87)(393.1605, 923.04)(374.72073, 3752.8618)(376.6562, 960.52496)(395.91058, 18571.07)(396.1174, 4404.545)(378.94522, 6161.2124)(380.8607, 11121.898)
Luteolin 7-O-malonyl-glucoside	Flavonoids	Flavones	395912	364789	530363	483061	541085	457778	1	313536	342920	581949	794320	261103	1	1	1	1	260593	279263	1	466652	457023	Luteolin 7-O-malonyl-glucoside [ C24 H22 O14, tgt=41.93, overall=41.93 ]	(540.1284, 1087.65)(557.1528, 441.955)(535.1264, 10581.765)(538.8901, 12573.446)(539.8845, 4250.2563)
Luteolin 7-O-rutinoside	Flavonoids	Flavones	5496992	4038374	2585299	3214339	1648390	4833441	4149884	4782395	2938183	2494918	3725701	14054757	1519229	3970729	3909806	3190243	2172056	1577269	1993532	2002512	1650422	Luteolin 7-O-rutinoside [ C27 H30 O15, tgt=91.00, overall=91.00 ]	(617.20184, 2719.0906)(618.20807, 496.5525)(595.16376, 51413.44)(596.1675, 14032.648)(597.17126, 2787.62)
6-Hydroxyluteolin 7-O-rhamnoside	Flavonoids	Flavones	1	1	1	1	1	1	1	1	1	1	1	1	1	250252	1	1	1	1	1	1	1	6-Hydroxyluteolin 7-O-rhamnoside [ C21 H20 O11, tgt=47.36, overall=47.36 ]	(466.13345, 14021.037)(450.13486, 3364.0576)
Luteolin 7-O-glucoside	Flavonoids	Flavones	1	1	1	1	1	1	1	1	1	1	1	1	1	250252	1	1	1	1	1	1	1	Luteolin 7-O-glucoside [ C21 H20 O11, tgt=47.36, overall=47.36 ]	(466.13345, 14021.037)(450.13486, 3364.0576)
Luteolin 6-C-glucoside	Flavonoids	Flavones	1	1	1	1	1	1	1	1	1	1	1	1	1	250252	1	1	1	1	1	1	1	Luteolin 6-C-glucoside [ C21 H20 O11, tgt=47.36, overall=47.36 ]	(466.13345, 14021.037)(450.13486, 3364.0576)
Sinensetin	Flavonoids	Flavones	223614	339515	422599	665202	392980	1	299678	1	1	268722	224542	200299	1	199683	469494	263846	173681	271996	924769	284786	1	Sinensetin [ C20 H20 O7, tgt=79.60, overall=79.60 ]	(372.1236, 1124.7)(373.1277, 19177.26)(374.13083, 4052.3)(391.15686, 11332.064)(392.1571, 6532.87)(393.1605, 923.04)(375.15247, 1447.9)(377.1601, 1167.19)(399.1238, 889.17)(379.26114, 6271.2275)(381.11, 12039.76)
Geraldone	Flavonoids	Flavones	1	1	218497	561450	1	1	1	1	1	1	1	1	1	171265	1	1	1	1	1	190419	1	Geraldone [ C16 H12 O5, tgt=46.29, overall=46.29 ]	(287.07468, 1600.1167)(268.93906, 6799.691)(269.064, 9615.3)(289.08945, 49506.45)(290.0926, 6851.98)(302.2266, 49234.035)(304.1067, 32322.49)(306.1158, 4112.82)(285.09634, 7069.5957)(286.09335, 18126.814)
3,7-Dimethylquercetin	Flavonoids	Flavonols	6281765	6048319	4952956	4834935	5054390	5433421	706569	6163539	5316797	4635890	4862161	565890	4228318	6898729	8959091	4398450	5511764	266644	4456354	738255	6275133	3,7-Dimethylquercetin [ C17 H14 O7, tgt=69.01, overall=69.01 ]	(330.11282, 12678.389)(331.08163, 106887.52)(332.08694, 13753.25)(333.07944, 6068.592)(317.0857, 889.9)(349.2355, 16803.893)(350.84436, 16285.337)(351.78577, 15802.19)(353.02133, 118602.14)(353.12152, 119816.73)(332.4907, 24717.19)(334.1065, 1646.3049)(335.11215, 7381.37)
3-Methoxynobiletin	Flavonoids	Flavonols	9255847	12215440	15433472	8211334	13212040	1	1	8802453	6942717	12068906	12742449	10705490	3442449	6732661	9167430	8338583	7168880	8538511	8083344	13905095	12383407	3-Methoxynobiletin [ C22 H24 O9, tgt=94.45, overall=94.45 ]	(432.13934, 2878.065)(417.54272, 3554.685)(419.14502, 1809.0801)(433.14813, 290726.53)(434.15128, 65189.97)(435.1531, 15374.404)(436.15875, 1607.6307)(416.2363, 15247.327)(416.39624, 4264.954)(451.7427, 3867.6853)(452.1817, 994.255)(432.76846, 7162.741)(456.7884, 284444.78)(456.8036, 89906.29)(457.63528, 38495.95)(458.13333, 8814.614)(459.14166, 841.32996)(439.38898, 11444.769)(440.21268, 3256.96…
3-Methoxysinensetin	Flavonoids	Flavonols	3748684	2544726	1993931	2056773	3723551	2039757	3046206	4695894	4777651	3048603	3076752	1246705	1705828	1266070	1960265	2167574	5938123	4049746	2029415	2051176	4116591	3-Methoxysinensetin [ C21 H22 O8, tgt=78.72, overall=78.72 ]	(403.05045, 5844.97)(386.87515, 1073.29)(387.1232, 2506.7)(403.13925, 76430.664)(404.14493, 15879.302)(405.13733, 1633.184)(386.968, 48599.38)(387.53436, 11020.112)(420.9613, 22102.777)(422.05902, 8728.542)(422.7724, 1079.175)(425.1769, 459.22)(404.8138, 11838.178)(406.16385, 4116.235)(427.72412, 78836.914)(428.41135, 33102.07)(429.13116, 16943.545)(430.1385, 2781.71)(409.0823, 8846.11)(410.5499,…
5,3',4'-Trihydroxy-3-methoxy-6:7-methylenedioxyflavone 4'-O-glucuronide	Flavonoids	Flavonols	13119032	18965712	3198722	945891	3847371	4924143	5518715	7186304	1	1589548	1765471	2031281	14866143	955551	8674334	1	5068172	9702425	144173	4030554	3989590	5,3',4'-Trihydroxy-3-methoxy-6:7-methylenedioxyflavone 4'-O-glucuronide [ C23 H20 O14, tgt=88.06, overall=88.06 ]	(539.1233, 119881.37)(540.2209, 25652.111)(541.3529, 6406.482)(543.06146, 6880.0234)(543.8848, 4112.485)(544.1354, 940.9033)(525.12335, 1757.0314)
5,4'-Dihydroxy-3,3'-dimethoxy-6:7-methylenedioxyflavone 4'-O-glucuronide	Flavonoids	Flavonols	395912	364789	530363	483061	541085	457778	1	313536	342920	581949	794320	261103	1	1	1	1	260593	279263	1	466652	457023	5,4'-Dihydroxy-3,3'-dimethoxy-6:7-methylenedioxyflavone 4'-O-glucuronide [ C24 H22 O14, tgt=41.93, overall=41.93 ]	(540.1284, 1087.65)(557.1528, 441.955)(535.1264, 10581.765)(538.8901, 12573.446)(539.8845, 4250.2563)
6,8-Dihydroxykaempferol	Flavonoids	Flavonols	4508661	3214692	4279780	1858330	5582241	4431588	2604529	3144755	3887914	6042600	5226630	3720793	4852861	2151192	3210461	3721287	7466497	4099697	1	5762131	3596602	6,8-Dihydroxykaempferol [ C15 H10 O8, tgt=62.32, overall=62.32 ]	(319.0447, 683.11)(336.0742, 110607.73)(337.07816, 17450.127)(338.07407, 5928.704)
Jaceidin 4'-O-glucuronide	Flavonoids	Flavonols	148779	315760	259783	212316	286900	227488	329328	472324	201489	212856	135850	169738	451292	221913	495134	443461	140788	467074	567343	308107	135213	Jaceidin 4'-O-glucuronide [ C24 H24 O14, tgt=73.70, overall=73.70 ]	(538.83765, 106589.055)(540.1268, 27001.848)(541.1264, 6991.8125)(539.1225, 277317.06)(540.1257, 55613.34)(541.34985, 15951.806)(542.63245, 4554.9404)(543.13367, 8197.71)(525.1305, 674.52875)(554.413, 12838.051)(555.1546, 2980.1821)(556.1689, 214.03)(538.44775, 12353.519)(540.7092, 7478.6743)(541.44183, 12676.086)(542.16077, 2302.97)(561.1042, 4899.2515)
Isorhamnetin	Flavonoids	Flavonols	411656	486771	232487	103905	1	346182	1250348	1141364	564523	261916	551296	261776	504327	1051926	1849324	481402	500584	751747	104978	398217	426099	Isorhamnetin [ C16 H12 O7, tgt=51.06, overall=51.06 ]	(317.4212, 18280.176)(319.6221, 8568.027)(320.069, 3891.8525)(301.05402, 3268.7253)(317.56796, 32599.969)(318.0663, 2177.7434)(319.0638, 1469.69)(302.50775, 38782.055)(303.51038, 40228.477)(304.07236, 8793.746)(335.38535, 21395.66)(336.504, 7651.408)(317.6994, 22883.914)(340.05038, 8390.234)
Isorhamnetin 3-O-glucoside 7-O-rhamnoside	Flavonoids	Flavonols	651496	140734	694590	1	2153946	794877	200804	162664	656272	670744	205929	107232	131059	761203	809584	738903	873617	732048	1	563606	464927	Isorhamnetin 3-O-glucoside 7-O-rhamnoside [ C28 H32 O16, tgt=35.12, overall=35.12 ]	(627.1797, 4210.534)(628.8557, 4848.634)(627.85144, 2813.309)(629.19196, 5366.6367)(630.197, 787.26996)(631.1869, 294.75)(611.1813, 174.94)(643.28595, 7368.1445)(644.5449, 402.4889)(645.20874, 703.98334)(625.52905, 5432.125)(626.19745, 678.0085)(647.1581, 20327.479)(648.1621, 6881.4595)(649.1643, 3860.27)(631.1451, 970.54)
Isorhamnetin 3-O-rutinoside	Flavonoids	Flavonols	237566	7900320	325154	9205127	635640	4239345	24094016	297159	28631280	420963	398172	12886344	13553096	962433	27490922	4678895	3801156	264850	22977128	310588	6839532	Isorhamnetin 3-O-rutinoside [ C22 H22 O11, tgt=89.23, overall=89.23 ]	(464.8726, 24917.322)(466.75443, 2472.5464)(468.91653, 6636.101)(468.47324, 3959.8535)(447.29984, 6300.602)(480.90704, 326427.88)(481.23874, 106790.3)(482.15393, 23104.877)(463.59415, 11658.752)(465.65125, 3677.6816)(486.00665, 14397.646)(486.77505, 3183.26)
Kaempferide	Flavonoids	Flavonols	1277584	1195436	953086	1448894	779096	1656687	1418114	1623921	586756	617339	519882	345835	1502384	1104105	1062067	2216806	1444974	1721040	2376539	393738	1835064	Kaempferide [ C16 H11 O6, tgt=55.63, overall=55.63 ]	(303.0688, 26812.99)(302.63446, 38665.32)(303.6379, 20246.482)(304.55524, 33275.137)(305.0774, 48672.867)(285.0604, 3681.044)(317.0898, 26385.602)(318.10046, 6415.5703)(299.07672, 12746.083)(300.07806, 293.33795)(324.3025, 1084.1174)(327.05576, 6061.307)(309.04352, 1389.61)
Kaempferol 3,7,4'-O-triglucoside	Flavonoids	Flavonols	540645	512182	500792	416348	506376	397901	359480	480716	321294	418599	419117	416538	1	317143	515971	582401	523328	398712	468192	336778	333635	Kaempferol 3,7,4'-O-triglucoside [ C33 H40 O21, tgt=34.07, overall=34.07 ]	(791.2504, 12258.977)(792.2542, 4176.6484)(777.2353, 274.54187)
Kaempferol 3,7-O-diglucoside	Flavonoids	Flavonols	1	539168	1042750	1	1	1	674403	390233	1	1	1	638368	1537158	1	259886	406918	421084	427712	1	479379	1	Kaempferol 3,7-O-diglucoside [ C27 H30 O16, tgt=49.32, overall=49.32 ]	(596.4832, 1207.04)(617.1843, 770.36)(632.1964, 4419.082)(630.19525, 1471.0067)(631.1978, 275.075)(610.9785, 10913.798)(611.9516, 3165.328)(613.1904, 358.32)
Kaempferol 3-O-(2''-rhamnosyl-galactoside) 7-O-rhamnoside	Flavonoids	Flavonols	561881	1194882	408622	178888	759526	156327	755384	693583	1440164	275222	286500	3688493	212589	854762	559899	161782	231719	606223	134857	1056223	278353	Kaempferol 3-O-(2''-rhamnosyl-galactoside) 7-O-rhamnoside [ C33 H40 O19, tgt=43.27, overall=43.27 ]	(722.1983, 80291.18)(723.2007, 21371.959)(724.2034, 3169.6736)(725.2055, 337.19)(761.4645, 24682.488)(761.26886, 14613.995)(762.2714, 3302.0583)(763.2731, 744.9)(740.2448, 19962.861)(741.2473, 5729.2637)(742.2505, 1269.103)(765.2147, 3797.445)(766.2046, 1077.93)
Kaempferol 3-O-(6	Flavonoids	Flavonols	395912	364789	530363	483061	541085	457778	1	313536	342920	581949	794320	261103	1	1	1	1	260593	279263	1	466652	457023	Kaempferol 3-O-(6 [ C24 H22 O14, tgt=41.93, overall=41.93 ]	(540.1284, 1087.65)(557.1528, 441.955)(535.1264, 10581.765)(538.8901, 12573.446)(539.8845, 4250.2563)
Kaempferol 3-O-(6''-acetyl-galactoside) 7-O-rhamnoside	Flavonoids	Flavonols	6693408	3927835	3788857	3886410	6497511	5282145	15073885	14287923	10344302	2655297	6313248	1	2380231	8221511	8117598	2225444	2817483	4568898	1902772	5986176	3233808	Kaempferol 3-O-(6''-acetyl-galactoside) 7-O-rhamnoside [ C29 H32 O16, tgt=89.37, overall=89.37 ]	(637.1738, 80663.875)(638.1773, 23844.812)(639.18146, 5505.6875)(640.18427, 1321.83)
Kaempferol 3-O-galactoside	Flavonoids	Flavonols	1	1	1	1	1	1	1	1	1	1	1	1	1	250252	1	1	1	1	1	1	1	Kaempferol 3-O-galactoside [ C21 H20 O11, tgt=47.36, overall=47.36 ]	(466.13345, 14021.037)(450.13486, 3364.0576)
Kaempferol 3-O-galactoside 7-O-rhamnoside	Flavonoids	Flavonols	5496992	4038374	2585299	3214339	1648390	4833441	4149884	4782395	2938183	2494918	3725701	14054757	1519229	3970729	3909806	3190243	2172056	1577269	1993532	2002512	1650422	Kaempferol 3-O-galactoside 7-O-rhamnoside [ C27 H30 O15, tgt=91.00, overall=91.00 ]	(617.20184, 2719.0906)(618.20807, 496.5525)(595.16376, 51413.44)(596.1675, 14032.648)(597.17126, 2787.62)
Kaempferol 3-O-glucoside	Flavonoids	Flavonols	1	1	1	1	1	1	1	1	1	1	1	1	1	250252	1	1	1	1	1	1	1	Kaempferol 3-O-glucoside [ C21 H20 O11, tgt=47.36, overall=47.36 ]	(466.13345, 14021.037)(450.13486, 3364.0576)
Kaempferol 3-O-glucosyl-rhamnosyl-galactoside	Flavonoids	Flavonols	2147356	2087367	1959004	1963705	1942504	2025375	1688512	1903465	1893854	1927548	1879458	2082142	2001818	2501373	2158478	2066573	1925524	1853647	1989955	1974645	2081367	Kaempferol 3-O-glucosyl-rhamnosyl-galactoside [ C33 H40 O20, tgt=29.11, overall=29.11 ]	(758.2262, 12979.574)(759.2245, 9623.52)(760.2211, 7441.42)(761.22595, 2106.76)(763.204, 1251.22)
Kaempferol 3-O-glucosyl-rhamnosyl-glucoside	Flavonoids	Flavonols	2147356	2087367	1959004	1963705	1942504	2025375	1688512	1903465	1893854	1927548	1879458	2082142	2001818	2501373	2158478	2066573	1925524	1853647	1989955	1974645	2081367	Kaempferol 3-O-glucosyl-rhamnosyl-glucoside [ C33 H40 O20, tgt=29.11, overall=29.11 ]	(758.2262, 12979.574)(759.2245, 9623.52)(760.2211, 7441.42)(761.22595, 2106.76)(763.204, 1251.22)
Kaempferol 3-O-rhamnoside	Flavonoids	Flavonols	673929	575197	405085	308417	786141	632987	386521	465583	452141	514168	482600	467723	812499	380698	496421	438087	261651	601912	352734	614835	554029	Kaempferol 3-O-rhamnoside [ C21 H19 O10, tgt=71.48, overall=71.48 ]	(435.1091, 121.03)(413.08755, 3038.8025)(415.10095, 29800.979)(416.4171, 4136.376)(417.26956, 2689.5251)(449.7204, 14288.711)(450.31055, 3475.0393)(451.1246, 2123.8132)(432.12405, 6020.273)(432.12485, 2397.8318)(441.0934, 273.48)
Kaempferol 3-O-rhamnosyl-rhamnosyl-glucoside	Flavonoids	Flavonols	561881	1194882	408622	178888	759526	156327	755384	693583	1440164	275222	286500	3688493	212589	854762	559899	161782	231719	606223	134857	1056223	278353	Kaempferol 3-O-rhamnosyl-rhamnosyl-glucoside [ C33 H40 O19, tgt=43.27, overall=43.27 ]	(722.1983, 80291.18)(723.2007, 21371.959)(724.2034, 3169.6736)(725.2055, 337.19)(761.4645, 24682.488)(761.26886, 14613.995)(762.2714, 3302.0583)(763.2731, 744.9)(740.2448, 19962.861)(741.2473, 5729.2637)(742.2505, 1269.103)(765.2147, 3797.445)(766.2046, 1077.93)
Kaempferol 3-O-rutinoside	Flavonoids	Flavonols	5496992	4038374	2585299	3214339	1648390	4833441	4149884	4782395	2938183	2494918	3725701	14054757	1519229	3970729	3909806	3190243	2172056	1577269	1993532	2002512	1650422	Kaempferol 3-O-rutinoside [ C27 H30 O15, tgt=91.00, overall=91.00 ]	(617.20184, 2719.0906)(618.20807, 496.5525)(595.16376, 51413.44)(596.1675, 14032.648)(597.17126, 2787.62)
Kaempferol 3-O-sophoroside	Flavonoids	Flavonols	1	539168	1042750	1	1	1	674403	390233	1	1	1	638368	1537158	1	259886	406918	421084	427712	1	479379	1	Kaempferol 3-O-sophoroside [ C27 H30 O16, tgt=49.32, overall=49.32 ]	(596.4832, 1207.04)(617.1843, 770.36)(632.1964, 4419.082)(630.19525, 1471.0067)(631.1978, 275.075)(610.9785, 10913.798)(611.9516, 3165.328)(613.1904, 358.32)
Kaempferol 3-O-sophoroside 7-O-glucoside	Flavonoids	Flavonols	414712	372083	500792	317495	506376	397901	359480	480716	321294	418599	419117	541167	1	317143	515971	451232	364675	398712	186311	336778	333635	Kaempferol 3-O-sophoroside 7-O-glucoside [ C33 H40 O21, tgt=34.07, overall=34.07 ]	(791.2504, 12726.016)(792.2542, 4517.749)(777.23535, 332.485)
Kaempferol 3-O-xylosyl-glucoside	Flavonoids	Flavonols	7850004	4153063	2674919	3829553	213535	1593537	3251289	8023154	1117791	726238	1338630	1232490	1940650	5055116	2310066	1160583	2260119	2762867	1320717	2150700	4356398	Kaempferol 3-O-xylosyl-glucoside [ C26 H28 O15, tgt=75.76, overall=75.76 ]	(581.1455, 38573.87)(582.14825, 12729.897)(583.14484, 6548.612)(584.14624, 2321.5222)(603.12744, 58144.11)(604.1302, 19028.467)(605.1266, 2115.7524)
Kaempferol 3-O-xylosyl-rutinoside	Flavonoids	Flavonols	561881	1194882	408622	178888	759526	156327	755384	693583	1440164	275222	286500	3688493	212589	854762	559899	161782	231719	606223	134857	1056223	278353	Kaempferol 3-O-xylosyl-rutinoside [ C33 H40 O19, tgt=43.27, overall=43.27 ]	(722.1983, 80291.18)(723.2007, 21371.959)(724.2034, 3169.6736)(725.2055, 337.19)(761.4645, 24682.488)(761.26886, 14613.995)(762.2714, 3302.0583)(763.2731, 744.9)(740.2448, 19962.861)(741.2473, 5729.2637)(742.2505, 1269.103)(765.2147, 3797.445)(766.2046, 1077.93)
Kaempferol 7-O-glucoside	Flavonoids	Flavonols	1	1383202	2796220	544909	769972	696005	2700527	3739658	840331	816802	551761	1433738	754118	726332	911867	1193558	1017028	2280931	728888	668018	2352767	Kaempferol 7-O-glucoside [ C21 H19 O11, tgt=53.90, overall=53.90 ]	(430.0957, 340.06)(465.12256, 61563.098)(466.1281, 11240.322)(450.1306, 1039.77)
Methylgalangin	Flavonoids	Flavonols	1	1	218497	561450	1	1	1	1	1	1	1	1	1	171265	1	1	1	1	1	190419	1	Methylgalangin [ C16 H12 O5, tgt=46.29, overall=46.29 ]	(287.07468, 1600.1167)(268.93906, 6799.691)(269.064, 9615.3)(289.08945, 49506.45)(290.0926, 6851.98)(302.2266, 49234.035)(304.1067, 32322.49)(306.1158, 4112.82)(285.09634, 7069.5957)(286.09335, 18126.814)
Morin	Flavonoids	Flavonols	138716	181190	152359	224508	98752	108672	201809	251136	414098	1	1	107003	237598	443139	358601	239527	164302	280885	274155	179648	135670	Morin [ C15 H10 O7, tgt=80.35, overall=80.35 ]	(307.05322, 4199.144)(305.92575, 25205.398)(307.05957, 12489.19)(307.775, 4100.1523)(308.06274, 2872.2551)(288.04886, 472.07498)(320.07462, 10360.281)(321.07904, 1704.3809)(322.07675, 403.03)(302.76212, 2329.6733)(305.0772, 480.79)(327.895, 1162.45)(328.0388, 500.66)(307.01715, 484.56998)
Myricetin	Flavonoids	Flavonols	4508661	3214692	4121447	1858330	5582241	4431588	2604529	3348210	3887914	6042600	5226630	3720793	4852861	2151192	3210461	3721287	7466497	4099697	1	5762131	3596602	Myricetin [ C15 H10 O8, tgt=62.32, overall=62.32 ]	(319.0447, 683.11)(336.0742, 110201.484)(337.0782, 17417.428)(338.07407, 5928.704)
Myricetin 3-O-galactoside	Flavonoids	Flavonols	139841	1	1	1	166720	1	275494	1	371541	1	1	171067	1	442051	383978	1	1	238798	306826	154940	1	Myricetin 3-O-galactoside [ C21 H20 O13, tgt=58.15, overall=58.15 ]	(498.12402, 15182.819)(499.12943, 1224.1726)
Myricetin 3-O-glucoside	Flavonoids	Flavonols	139841	1	1	1	166720	1	275494	1	371541	1	1	171067	1	442051	383978	1	1	238798	306826	154940	1	Myricetin 3-O-glucoside [ C21 H20 O13, tgt=58.15, overall=58.15 ]	(498.12402, 15182.819)(499.12943, 1224.1726)
Myricetin 3-O-rhamnoside	Flavonoids	Flavonols	155827	173396	191257	335847	410225	1	301075	122433	134228	166441	1	302201	171781	145754	521544	1	127810	157275	1	233847	246708	Myricetin 3-O-rhamnoside [ C21 H20 O12, tgt=47.26, overall=47.26 ]	(465.1035, 244.29)(466.11215, 3186.5999)(467.1148, 755.11)(483.285, 4378.3237)(467.46487, 3025.7275)(469.1303, 1165.62)(487.08487, 9409.969)(488.08862, 1063.8287)
Myricetin 3-O-rutinoside	Flavonoids	Flavonols	415980	1	1	1	1	1	1	1	1	1	1	1	1	1	1	1	1	1	1	1	484369	Myricetin 3-O-rutinoside [ C27 H30 O17, tgt=46.34, overall=46.34 ]	(613.1582, 147.315)(613.1597, 249.57)(644.1748, 1879.1578)(645.1843, 424.95)(627.1755, 6077.398)(628.1808, 292.73)(655.1492, 1995.19)
Patuletin 3-O-glucosyl-(1-6)-[apiosyl(1-2)]-glucoside	Flavonoids	Flavonols	1	1	1	1	1	1	1	1	1	1	1	1	1	1	1	1	181068	1	1	1	1	Patuletin 3-O-glucosyl-(1-6)-[apiosyl(1-2)]-glucoside [ C33 H40 O22, tgt=59.33, overall=59.33 ]	(789.227, 8093.767)(790.23065, 631.87665)
Quercetin	Flavonoids	Flavonols	138716	181190	152359	224508	98752	108672	201809	251136	414098	1	1	107003	237598	443139	358601	239527	164302	280885	274155	179648	135670	Quercetin [ C15 H10 O7, tgt=80.35, overall=80.35 ]	(307.05322, 4199.144)(305.92575, 25205.398)(307.05957, 12489.19)(307.775, 4100.1523)(308.06274, 2872.2551)(288.04886, 472.07498)(320.07462, 10360.281)(321.07904, 1704.3809)(322.07675, 403.03)(302.76212, 2329.6733)(305.0772, 480.79)(327.895, 1162.45)(328.0388, 500.66)(307.01715, 484.56998)
Quercetin 3,4'-O-diglucoside	Flavonoids	Flavonols	415980	1	1	1	1	1	1	1	1	1	1	1	1	1	1	1	1	1	1	1	484369	Quercetin 3,4'-O-diglucoside [ C27 H30 O17, tgt=46.34, overall=46.34 ]	(613.1582, 147.315)(613.1597, 249.57)(644.1748, 1879.1578)(645.1843, 424.95)(627.1755, 6077.398)(628.1808, 292.73)(655.1492, 1995.19)
Quercetin 3-O-(6	Flavonoids	Flavonols	8039577	12543694	3620815	1592734	1609282	2253264	5279578	723980	1276982	105634	5568172	9078342	1744627	1	1	1	2842210	1932431	1157223	1067232	1770528	Quercetin 3-O-(6 [ C30 H32 O20, tgt=39.17, overall=39.17 ]	(716.59174, 3763.027)(714.1509, 771.63)(715.1614, 3939.46)(731.1794, 211205.4)(732.18274, 73401.24)(733.1855, 20493.611)(734.18823, 4681.106)(735.18774, 1546.5625)
Quercetin 3-O-(6''-acetyl-galactoside) 7-O-rhamnoside	Flavonoids	Flavonols	119543	1	1	1	1	1	143950	116615	117111	1	1	1	1	337609	308701	1	1	1	1	1	581149	Quercetin 3-O-(6''-acetyl-galactoside) 7-O-rhamnoside [ C29 H32 O17, tgt=42.44, overall=42.44 ]	(653.6661, 4795.4824)(654.1738, 1326.015)(670.4152, 10446.467)(671.4197, 3470.5437)(672.1984, 1354.3899)
Quercetin 3-O-arabinoside	Flavonoids	Flavonols	1	1	1	128348	1	1	1	1	1	1	1	1	169622	240956	1	1	1	116842	96528	1	1	Quercetin 3-O-arabinoside [ C20 H18 O11, tgt=76.63, overall=76.63 ]	(439.1022, 19215.2)(416.0715, 4116.67)(439.10437, 26079.686)(440.1057, 5359.215)(452.11734, 3625.9866)(434.10623, 9930.676)(435.12225, 3552.476)(439.0614, 526.07)
Quercetin 3-O-galactoside	Flavonoids	Flavonols	155827	173396	191257	335847	410225	1	301075	122433	134228	166441	1	302201	171781	145754	521544	1	127810	157275	1	233847	246708	Quercetin 3-O-galactoside [ C21 H20 O12, tgt=47.26, overall=47.26 ]	(465.1035, 244.29)(466.11215, 3186.5999)(467.1148, 755.11)(483.285, 4378.3237)(467.46487, 3025.7275)(469.1303, 1165.62)(487.08487, 9409.969)(488.08862, 1063.8287)
Quercetin 3-O-galactoside 7-O-rhamnoside	Flavonoids	Flavonols	1	539168	1042750	1	1	1	674403	390233	1	1	1	638368	1537158	1	259886	406918	421084	427712	1	479379	1	Quercetin 3-O-galactoside 7-O-rhamnoside [ C27 H30 O16, tgt=49.32, overall=49.32 ]	(596.4832, 1207.04)(617.1843, 770.36)(632.1964, 4419.082)(630.19525, 1471.0067)(631.1978, 275.075)(610.9785, 10913.798)(611.9516, 3165.328)(613.1904, 358.32)
Quercetin 3-O-glucoside	Flavonoids	Flavonols	155827	173396	191257	335847	410225	1	301075	122433	134228	1	1	1	1	1	521544	1	1	1	1	233847	246708	Quercetin 3-O-glucoside [ C21 H20 O12, tgt=47.26, overall=47.26 ]	(465.1035, 244.29)(466.113, 1307.44)(483.79898, 3226.171)(467.3669, 3230.8994)(469.1303, 1165.62)(487.08493, 9622.322)(488.0887, 1143.2313)
Quercetin 3-O-glucosyl-rhamnosyl-galactoside	Flavonoids	Flavonols	414712	372083	500792	317495	506376	397901	359480	480716	321294	418599	419117	541167	1	317143	515971	451232	364675	398712	186311	336778	333635	Quercetin 3-O-glucosyl-rhamnosyl-galactoside [ C33 H40 O21, tgt=34.07, overall=34.07 ]	(791.2504, 12726.016)(792.2542, 4517.749)(777.23535, 332.485)
Quercetin 3-O-glucosyl-rhamnosyl-glucoside	Flavonoids	Flavonols	414712	372083	500792	317495	506376	397901	359480	480716	321294	418599	419117	541167	1	317143	515971	451232	364675	398712	186311	336778	333635	Quercetin 3-O-glucosyl-rhamnosyl-glucoside [ C33 H40 O21, tgt=34.07, overall=34.07 ]	(791.2504, 12726.016)(792.2542, 4517.749)(777.23535, 332.485)
Quercetin 3-O-glucosyl-xyloside	Flavonoids	Flavonols	584347	701509	1	321564	237017	665271	271942	285539	172861	285455	490507	2088163	130746	1249097	582079	372304	100363	99623	108430	84196	356663	Quercetin 3-O-glucosyl-xyloside [ C26 H28 O16, tgt=43.01, overall=43.01 ]	(601.1544, 713.24)(596.16675, 32609.768)(597.1704, 7787.809)(598.1727, 1993.4241)
Quercetin 3-O-rhamnoside	Flavonoids	Flavonols	1	1	1	1	1	1	1	1	1	1	1	1	1	250252	1	1	1	1	1	1	1	Quercetin 3-O-rhamnoside [ C21 H20 O11, tgt=47.36, overall=47.36 ]	(466.13345, 14021.037)(450.13486, 3364.0576)
Quercetin 3-O-rhamnosyl-galactoside	Flavonoids	Flavonols	1	539168	1042750	1	1	1	674403	390233	1	1	1	638368	1537158	1	259886	406918	421084	427712	1	479379	1	Quercetin 3-O-rhamnosyl-galactoside [ C27 H30 O16, tgt=49.32, overall=49.32 ]	(596.4832, 1207.04)(617.1843, 770.36)(632.1964, 4419.082)(630.19525, 1471.0067)(631.1978, 275.075)(610.9785, 10913.798)(611.9516, 3165.328)(613.1904, 358.32)
Quercetin 3-O-rhamnosyl-rhamnosyl-glucoside	Flavonoids	Flavonols	2147356	2087367	1959004	1963705	1942504	2025375	1688512	1903465	1893854	1927548	1879458	2082142	2008253	2501373	2158478	2066573	1925524	1853647	1989955	1974645	2081367	Quercetin 3-O-rhamnosyl-rhamnosyl-glucoside [ C33 H40 O20, tgt=29.11, overall=29.11 ]	(758.2262, 12979.574)(759.2245, 9623.52)(760.2211, 7441.42)(761.22595, 2106.76)(763.204, 1251.22)
Quercetin 3-O-rutinoside	Flavonoids	Flavonols	1	1	1	1	1	1	674403	390233	1	1	1	1	1	1	1	406918	421084	427712	1	1	1	Quercetin 3-O-rutinoside [ C27 H30 O16, tgt=37.15, overall=37.15 ]	(597.1511, 1065.4)(617.1843, 770.36)(633.3645, 2739.2317)(611.1773, 9528.318)(612.1823, 1435.79)(613.1904, 358.32)
Quercetin 3-O-sophoroside	Flavonoids	Flavonols	415980	1	1	1	1	1	1	1	1	1	1	1	1	1	1	1	1	1	1	1	484369	Quercetin 3-O-sophoroside [ C27 H30 O17, tgt=46.34, overall=46.34 ]	(613.1582, 147.315)(613.1597, 249.57)(644.1748, 1879.1578)(645.1843, 424.95)(627.1755, 6077.398)(628.1808, 292.73)(655.1492, 1995.19)
Quercetin 3-O-xyloside	Flavonoids	Flavonols	1	1	1	128348	1	1	1	1	1	1	1	1	169622	240956	1	1	1	116842	96528	1	1	Quercetin 3-O-xyloside [ C20 H18 O11, tgt=76.63, overall=76.63 ]	(439.1022, 19215.2)(416.0715, 4116.67)(439.10437, 26079.686)(440.1057, 5359.215)(452.11734, 3625.9866)(434.10623, 9930.676)(435.12225, 3552.476)(439.0614, 526.07)
Quercetin 3-O-xylosyl-glucuronide	Flavonoids	Flavonols	1	165668	1	1	1	1	167481	199023	133870	1	1	114314	1	1	144610	1	1	1	1	1	1	Quercetin 3-O-xylosyl-glucuronide [ C26 H26 O17, tgt=59.45, overall=59.45 ]	(611.138, 11655.169)(612.1418, 2099.4915)(613.1402, 427.04498)
Quercetin 3-O-xylosyl-rutinoside	Flavonoids	Flavonols	1	97229	1	1	1	160005	1	146445	1	1	1	1	1	1	1	1	1	1	1	1	1	Quercetin 3-O-xylosyl-rutinoside [ C32 H38 O20, tgt=20.85, overall=20.85 ]	(725.19806, 6620.4497)(726.20087, 1586.465)(725.1991, 8344.199)(726.20233, 2273.965)
Quercetin 4'-O-glucoside	Flavonoids	Flavonols	155827	173396	191257	335847	410225	1	301075	122433	134228	166441	1	302201	171781	145754	521544	1	127810	157275	1	233847	246708	Quercetin 4'-O-glucoside [ C21 H20 O12, tgt=47.26, overall=47.26 ]	(465.1035, 244.29)(466.11215, 3186.5999)(467.1148, 755.11)(483.285, 4378.3237)(467.46487, 3025.7275)(469.1303, 1165.62)(487.08487, 9409.969)(488.08862, 1063.8287)
Quercetin 7,4'-O-diglucoside	Flavonoids	Flavonols	415980	1	1	1	1	1	1	1	1	1	1	1	1	1	1	1	1	1	1	1	484369	Quercetin 7,4'-O-diglucoside [ C27 H30 O17, tgt=46.34, overall=46.34 ]	(613.1582, 147.315)(613.1597, 249.57)(644.1748, 1879.1578)(645.1843, 424.95)(627.1755, 6077.398)(628.1808, 292.73)(655.1492, 1995.19)
Rhamnetin	Flavonoids	Flavonols	267058	486771	232487	103905	1	346182	1250348	1141364	564523	261916	551296	261776	504327	1051926	1849324	481402	500584	751747	104978	398217	426099	Rhamnetin [ C16 H12 O7, tgt=51.06, overall=51.06 ]	(317.46423, 17235.77)(319.5663, 11215.243)(320.0689, 3958.112)(301.05402, 3409.645)(317.60645, 32437.855)(318.0663, 2177.7434)(319.0638, 1469.69)(302.50775, 39883.04)(303.48694, 41583.887)(304.07236, 8793.746)(335.38535, 21275.379)(336.6668, 7197.9775)(317.69934, 23093.773)(339.0486, 11107.34)
Spinacetin 3-O-glucosyl-(1-6)-[apiosyl(1-2)]-glucoside	Flavonoids	Flavonols	201870	207609	201232	204702	1	1	212371	203795	190710	1	1	1	1	1	198678	195486	205002	211207	207866	1	1	Spinacetin 3-O-glucosyl-(1-6)-[apiosyl(1-2)]-glucoside [ C34 H42 O22, tgt=32.69, overall=32.69 ]	(821.2601, 6900.007)(822.264, 642.93146)
Spinacetin 3-O-glucosyl-(1-6)-glucoside	Flavonoids	Flavonols	119543	1	1	1	153833	1	143950	116615	117111	1	1	1	155946	1	1	1	1	1	1	1	581149	Spinacetin 3-O-glucosyl-(1-6)-glucoside [ C29 H34 O18, tgt=42.44, overall=42.44 ]	(654.1627, 1224.4299)(688.21387, 7375.5195)(689.2178, 1001.64746)(670.4152, 10446.467)(671.4197, 3470.5437)(672.1984, 1354.3899)
6''-O-Acetylgenistin	Flavonoids	Isoflavonoids	405141	342649	483991	159389	244511	229696	730081	256323	781546	315050	266603	121458	381847	1	343180	223653	326159	1	220523	457499	635214	6''-O-Acetylgenistin [ C23 H22 O11, tgt=57.10, overall=57.10 ]	(478.1311, 1042.295)(457.11313, 10399.897)(458.115, 2248.56)(478.66922, 1297.128)(480.64294, 164.285)(457.16513, 8465.506)(458.11542, 1121.7299)(495.15823, 3810.8237)(497.3537, 4032.5803)(498.04916, 4554.606)(498.1593, 4272.19)(474.3969, 16523.879)(476.77393, 8135.5474)(477.65372, 7301.0547)(479.15195, 15200.286)(480.1524, 1796.425)(502.3447, 6503.451)(501.92032, 574.822)
6''-O-Malonylglycitin	Flavonoids	Isoflavonoids	921691	1188842	471567	1913846	585904	623780	234551	830332	198793	488747	686309	223056	371311	181115	351207	301989	637750	674249	819701	563384	585784	6''-O-Malonylglycitin [ C25 H24 O13, tgt=65.00, overall=65.00 ]	(539.1377, 99805.445)(550.6759, 6206.966)(551.96515, 3403.394)(552.9163, 881.53503)(555.1732, 212.98)(533.14966, 12445.849)(534.15326, 1855.9281)(555.11163, 9253.602)(556.1163, 892.1372)
Genistin	Flavonoids	Isoflavonoids	4281392	5124567	134995	2614462	159949	3891537	5025210	119549	2795984	3080161	3861364	3774323	3334196	2891877	4352237	3006674	4926645	3889895	2735183	125466	3774016	Genistin [ C21 H20 O10, tgt=73.01, overall=73.01 ]	(434.57776, 1921.6654)(437.1223, 851.78)(436.81885, 5032.714)(439.12912, 1234.4921)(415.10074, 48575.42)(416.10574, 8619.965)(417.10175, 1477.332)(451.93167, 31938.932)(453.5907, 7394.2656)(453.15295, 8052.2915)(455.48438, 203.73334)(456.1506, 6527.83)(433.13095, 2105.6611)(437.1366, 6401.04)(441.0926, 2060.19)
Daidzin	Flavonoids	Isoflavonoids	539029	335246	677752	481431	531077	368729	550530	606942	424335	303654	387174	470726	407566	1	305945	495272	672480	396382	242290	618703	472839	Daidzin [ C21 H20 O9, tgt=65.70, overall=65.70 ]	(417.35037, 1745.8015)(399.10715, 11916.972)(400.1089, 2242.6099)(418.12173, 3005.8066)(418.1231, 392.47)(400.38562, 7449.9263)(400.1153, 2074.166)(435.85562, 17699.928)(436.15308, 4586.782)(437.15173, 1152.2222)(416.13647, 2054.6367)(439.1006, 19796.848)(440.15448, 3274.893)(441.1154, 608.62335)(422.0934, 8661.473)(422.0928, 2040.1)
6''-O-Malonyldaidzin	Flavonoids	Isoflavonoids	202296	185238	264366	293367	675767	1	247910	266985	348014	375554	389878	204519	226813	824388	396183	288180	200925	379367	257888	320631	238164	6''-O-Malonyldaidzin [ C24 H22 O12, tgt=59.43, overall=59.43 ]	(502.118, 293.74)(485.45224, 12697.485)(486.1719, 2513.946)(487.1076, 1233.3671)(503.125, 2046.81)(485.10596, 13826.214)(486.11005, 1896.332)(487.10822, 805.63)(521.1467, 11398.404)(522.1532, 1871.825)(503.13608, 1784.1755)
6''-O-Acetylglycitin	Flavonoids	Isoflavonoids	145881	1112431	215646	159174	1466601	249602	2091360	1470005	5629294	144121	165174	127163	7654200	11376071	3828646	569075	1119262	10061189	2948649	1260240	148789	6''-O-Acetylglycitin [ C24 H24 O11, tgt=70.48, overall=70.48 ]	(491.14114, 4905.777)(492.1442, 1422.79)(475.1311, 872.62)(491.6503, 5681.695)(495.1551, 693.25)(471.1584, 131130.92)(472.13126, 28254.844)(473.14398, 366.035)(506.17014, 7875.087)(507.1787, 2104.8901)(492.85992, 31003.2)(494.17215, 8665.767)(515.1384, 2830.49)(495.99045, 78734.05)(497.21765, 18384.807)(498.1247, 8888.8955)(499.12943, 1158.6676)
6''-O-Malonylgenistin	Flavonoids	Isoflavonoids	398481	315760	259783	173395	1	244634	329328	227087	201489	329221	402203	169738	187902	1	409310	1	195498	258830	1	308107	256901	6''-O-Malonylgenistin [ C24 H22 O13, tgt=22.73, overall=22.73 ]	(502.0263, 4884.5503)(525.132, 1080.76)(507.12436, 1702.7443)(537.14465, 9656.679)(538.4828, 1648.6466)(540.1547, 1162.14)
6''-O-Acetyldaidzin	Flavonoids	Isoflavonoids	490944	468130	477601	507605	333364	289323	777511	635949	545709	368749	343481	364862	389101	1113752	305245	299547	589500	446319	335221	642612	728189	6''-O-Acetyldaidzin [ C23 H22 O10, tgt=80.60, overall=80.60 ]	(459.12598, 23127.543)(460.12997, 4752.8813)(461.1354, 946.875)(459.7274, 19140.473)(460.1305, 3747.5378)(461.1351, 387.65)(441.9948, 7287.3)(442.373, 5666.625)(443.12207, 1628.29)(481.16815, 76962.89)(482.17154, 17502.895)(460.15366, 10011.79)(460.1545, 2801.81)(461.1486, 10014.03)(462.1615, 5804.64)(463.1605, 27780.71)(464.1637, 3197.82)(481.49612, 2234.7605)(466.1113, 4883.45)(467.1149, 809.05)
Glycitin	Flavonoids	Isoflavonoids	743462	783294	190493	655460	631053	630553	1018732	1	573124	438480	536457	487297	1	181022	1176305	1214477	1	730621	373990	312042	692213	Glycitin [ C22 H22 O10, tgt=71.57, overall=71.57 ]	(449.1256, 17841.666)(450.32935, 3125.114)(428.51642, 10832.158)(430.12186, 3271.065)(431.1243, 3521.43)(452.96173, 9755.051)(451.1408, 14522.22)(452.144, 2942.76)(429.119, 28145.623)(430.12283, 4817.5024)(431.12106, 248.17668)(464.61652, 26492.148)(465.53885, 4092.6187)(468.1649, 416.33)(447.22217, 15744.31)(448.1526, 3490.3152)(474.79617, 4329.543)(457.115, 5997.3584)
Biochanin A	Flavonoids	Isoflavonoids	1	1	218497	561450	1	1	1	1	1	1	1	1	1	171265	1	1	1	1	1	263758	1	Biochanin A [ C16 H12 O5, tgt=46.29, overall=46.29 ]	(287.07486, 1781.153)(268.93906, 6914.431)(269.064, 9615.3)(289.0894, 49604.707)(290.0926, 6851.98)(302.2265, 49252.113)(304.1067, 32322.49)(306.1158, 4112.82)(285.0963, 6940.562)(286.09335, 18126.814)
Glycitein	Flavonoids	Isoflavonoids	1	1	218497	561450	1	1	1	1	1	1	1	1	1	171265	1	1	1	1	1	190419	1	Glycitein [ C16 H12 O5, tgt=46.29, overall=46.29 ]	(287.07468, 1600.1167)(268.93906, 6799.691)(269.064, 9615.3)(289.08945, 49506.45)(290.0926, 6851.98)(302.2266, 49234.035)(304.1067, 32322.49)(306.1158, 4112.82)(285.09634, 7069.5957)(286.09335, 18126.814)
1-Acetoxypinoresinol	Lignans	Lignans	1357761	689631	1	667924	878797	405677	1	1363245	311227	632884	981443	707558	434464	458311	615273	674356	406643	440319	531311	533898	540631	1-Acetoxypinoresinol [ C22 H24 O8, tgt=65.19, overall=65.19 ]	(416.98303, 9450.027)(418.70145, 332755.47)(419.48703, 118037.94)(421.16028, 85143.15)(398.3883, 2120.4412)(403.1452, 7644.98)(417.46936, 23996.627)(418.1562, 6372.563)(419.1536, 1772.71)(400.48065, 11574.584)(401.00455, 4358.9194)(401.1569, 585.23)(436.06613, 1790.863)(438.3133, 1646.1675)(418.81375, 26259.758)(421.18164, 7959.29)(441.2619, 13776.106)(444.1563, 3683.45)(423.79834, 31367.852)(424…
Todolactol A	Lignans	Lignans	143908	113185	533232	431915	761325	105304	417001	337461	278225	576202	923630	220599	157764	298217	636742	781761	196824	398493	377186	390059	145466	Todolactol A [ C20 H24 O7, tgt=76.55, overall=76.55 ]	(377.32352, 4630.313)(359.8742, 9233.0)(361.14688, 7000.763)(362.1504, 7630.67)(379.43323, 2476.9429)(360.65402, 35313.508)(360.3323, 8526.907)(361.15686, 250.48334)(397.65643, 1340088.5)(381.18774, 2785.008)(399.69064, 12938.084)(400.3769, 3471.6694)(384.21912, 20763.883)(384.14145, 11425.536)(385.1441, 7391.475)(386.1489, 10237.21)
Arctigenin	Lignans	Lignans	733043	686317	905164	678715	699401	847164	1285212	1002454	662244	632547	666023	377340	336897	256659	582233	361759	1718861	843197	568348	985514	1027206	Arctigenin [ C21 H24 O6, tgt=67.39, overall=67.39 ]	(372.15314, 1958.6699)(358.3592, 521.66003)(359.1642, 321.3)(373.16376, 35879.117)(374.19968, 6504.461)(375.1679, 304.41498)(359.16736, 1720.0375)(360.1722, 791.65)(395.20422, 14247.657)(373.85287, 3660.9766)
Syringaresinol	Lignans	Lignans	1973390	1787926	2197476	6234850	3542183	1442140	701315	2393951	143919	136185	304181	379650	174259	2904093	3713040	1982737	2332537	2202773	6819057	346506	2212387	Syringaresinol [ C22 H26 O8, tgt=90.37, overall=90.37 ]	(419.0667, 4427.368)(420.17, 4390.9473)(421.4161, 12221.975)(422.16956, 2541.04)(403.15738, 16230.747)(404.16238, 2691.55)(405.1691, 1046.09)(419.16666, 1626.54)(401.15906, 94470.484)(402.1618, 20256.629)(403.16522, 4757.72)(404.17303, 378.53497)(440.33173, 11805.02)(441.88022, 12008.017)(442.213, 2993.11)(422.19434, 16815.166)(421.85867, 16949.404)(422.1929, 4751.63)(442.51608, 1707.0806)(445.16…
Isohydroxymatairesinol	Lignans	Lignans	251481	1118618	1067463	255718	304147	344164	832233	1625943	203634	252441	300694	160516	242333	259607	484560	2291858	534129	584301	1009046	1	256736	Isohydroxymatairesinol [ C20 H22 O7, tgt=67.00, overall=67.00 ]	(375.31616, 7558.254)(375.9457, 3049.066)(357.22852, 7491.0054)(357.9914, 3126.1243)(359.1346, 1599.458)(375.8463, 4790.6816)(376.15207, 1903.7734)(359.94232, 11796.423)(361.03394, 12250.303)(361.813, 2350.4065)(396.17862, 671.29504)(396.1824, 1045.13)(376.4022, 1655.2365)(378.17398, 2061.9734)(397.80228, 53383.086)(398.901, 12078.564)(401.80618, 15243.159)(402.1363, 894.9)(380.24493, 12522.938)(…
Medioresinol	Lignans	Lignans	10621592	10669592	1810601	1464752	12873873	11750267	9493068	10384258	10192695	12372687	12118088	10484459	8124237	6107217	8035168	7266979	2604256	11408933	7033698	1	9348882	Medioresinol [ C21 H24 O7, tgt=72.03, overall=72.03 ]	(388.4006, 1234.8)(373.154, 7803.97)(390.16296, 1482.3999)(371.1508, 391100.16)(372.15393, 68623.305)(373.14972, 38500.81)(374.15213, 4516.8896)(375.15063, 425.91)(411.1968, 18727.375)(392.47153, 47432.52)(411.1425, 95614.58)(413.14005, 12509.392)(414.14862, 1765.9972)(394.13232, 2814.3835)
Nortrachelogenin	Lignans	Lignans	251481	1118618	1067463	255718	304147	344164	832233	1625943	203634	252441	300694	160516	242333	259607	484560	2291858	534129	584301	1009046	1	256736	Nortrachelogenin [ C20 H22 O7, tgt=67.00, overall=67.00 ]	(375.31616, 7558.254)(375.9457, 3049.066)(357.22852, 7491.0054)(357.9914, 3126.1243)(359.1346, 1599.458)(375.8463, 4790.6816)(376.15207, 1903.7734)(359.94232, 11796.423)(361.03394, 12250.303)(361.813, 2350.4065)(396.17862, 671.29504)(396.1824, 1045.13)(376.4022, 1655.2365)(378.17398, 2061.9734)(397.80228, 53383.086)(398.901, 12078.564)(401.80618, 15243.159)(402.1363, 894.9)(380.24493, 12522.938)(…
Conidendrin	Lignans	Lignans	287399	134757	258935	255691	421356	869769	739958	364805	619880	308670	248328	273380	844149	530928	283203	276024	233198	455748	389463	1	382913	Conidendrin [ C20 H20 O6, tgt=58.11, overall=58.11 ]	(357.02798, 7162.319)(358.29944, 1751.9951)(359.1311, 2059.64)(339.43665, 28081.385)(340.51056, 23026.123)(341.12064, 2747.5952)(342.1275, 11491.63)(360.1443, 13633.964)(360.1425, 7246.02)(341.73953, 24673.44)(343.88666, 15712.023)(377.62912, 2356.4834)(378.17505, 3102.6467)(356.52402, 4174.706)(358.1502, 129.75)(379.88654, 10245.542)(380.79776, 3784.6047)(362.70883, 27190.81)(366.12115, 11083.18…
7-Hydroxysecoisolariciresinol	Lignans	Lignans	239350	203368	236619	270625	324984	333986	1	217661	250184	257301	510795	347017	1	347764	287395	193615	331624	351179	267682	270154	282492	7-Hydroxysecoisolariciresinol [ C22 H30 O5, tgt=70.42, overall=70.42 ]	(376.7181, 889.43164)(377.72095, 902.74164)(378.2217, 815.14)(376.55652, 1069.1611)(378.2287, 278.78)(359.21716, 6740.3613)(396.4573, 6085.068)(374.22916, 1934.8013)(375.22473, 319.245)(397.46692, 13652.351)(381.1942, 212.2)
Secoisolariciresinol-sesquilignan	Lignans	Lignans	522348	283650	562751	1123288	557190	398432	877784	746660	210240	401473	365115	272177	1	1703876	1277804	573903	415799	275969	309085	712139	369375	Secoisolariciresinol-sesquilignan [ C30 H38 O10, tgt=72.19, overall=72.19 ]	(560.876, 7832.139)(562.2548, 835.9384)(540.23926, 6664.907)(541.24585, 1031.64)(542.2569, 523.98)(559.25494, 24725.955)(560.246, 2814.3398)(541.2468, 40586.816)(542.2517, 9999.12)(543.253, 830.9167)(577.9483, 18147.92)(578.28217, 7974.7744)(579.2882, 960.915)(559.3536, 7329.09)(560.273, 2480.6606)(561.2739, 185.63)(581.23315, 11923.29)(582.23883, 3017.3801)(567.599, 13487.856)(568.7851, 5653.784…
7-Oxomatairesinol	Lignans	Lignans	223614	339515	422599	665202	392980	719921	299678	3921042	3148036	268722	224542	200299	2583242	199683	469494	263846	173681	271996	924769	284786	4670483	7-Oxomatairesinol [ C20 H20 O7, tgt=79.60, overall=79.60 ]	(373.7912, 9508.281)(356.2798, 14496.933)(358.1157, 2322.36)(373.20465, 18816.133)(374.13083, 4052.3)(357.62802, 16660.227)(358.62756, 13524.335)(359.1306, 33276.57)(393.16406, 5552.8784)(392.1571, 6532.87)(393.1605, 923.04)(374.72073, 3752.8618)(376.6562, 960.52496)(395.91058, 18571.07)(396.1174, 4404.545)(378.94522, 6161.2124)(380.8607, 11121.898)
Trachelogenin	Lignans	Lignans	10621592	10669592	1810601	1464752	12873873	11750267	9493068	10384258	10192695	12372687	12118088	10484459	8124237	6107217	8035168	7266979	2604256	11408933	7033698	1	9348882	Trachelogenin [ C21 H24 O7, tgt=72.03, overall=72.03 ]	(388.4006, 1234.8)(373.154, 7803.97)(390.16296, 1482.3999)(371.1508, 391100.16)(372.15393, 68623.305)(373.14972, 38500.81)(374.15213, 4516.8896)(375.15063, 425.91)(411.1968, 18727.375)(392.47153, 47432.52)(411.1425, 95614.58)(413.14005, 12509.392)(414.14862, 1765.9972)(394.13232, 2814.3835)
Cyclolariciresinol	Lignans	Lignans	287958	1724692	1369780	1	388412	309230	3085950	2911256	1864792	357545	929763	1176778	1	2440563	2093779	350042	1408134	2612287	1291229	1714645	540889	Cyclolariciresinol [ C20 H24 O6, tgt=83.74, overall=83.74 ]	(361.1642, 34754.93)(362.1677, 10424.436)(363.1686, 2065.99)(342.78812, 15589.718)(344.28046, 3954.5645)(345.15314, 6797.4424)(346.1582, 265.59)(361.24567, 39124.086)(362.1684, 9098.013)(363.168, 1745.7999)(345.5616, 27873.545)(346.62766, 4634.9253)(345.152, 2922.47)(379.19403, 1273.569)(364.51065, 9723.003)(365.19666, 13128.917)(385.90033, 6982.4453)(386.1529, 2807.415)(368.40973, 208248.48)(369…
7-Hydroxymatairesinol	Lignans	Lignans	251481	1118618	1067463	255718	304147	344164	832233	1625943	203634	252441	300694	160516	242333	259607	484560	2291858	534129	584301	1009046	1	256736	7-Hydroxymatairesinol [ C20 H22 O7, tgt=67.00, overall=67.00 ]	(375.31616, 7558.254)(375.9457, 3049.066)(357.22852, 7491.0054)(357.9914, 3126.1243)(359.1346, 1599.458)(375.8463, 4790.6816)(376.15207, 1903.7734)(359.94232, 11796.423)(361.03394, 12250.303)(361.813, 2350.4065)(396.17862, 671.29504)(396.1824, 1045.13)(376.4022, 1655.2365)(378.17398, 2061.9734)(397.80228, 53383.086)(398.901, 12078.564)(401.80618, 15243.159)(402.1363, 894.9)(380.24493, 12522.938)(…
Episesamin	Lignans	Lignans	239012	194689	153632	2794677	199255	892830	1159886	2126930	223305	199696	939577	264248	175042	7398823	383259	940644	1	3733749	2737573	415701	316034	Episesamin [ C20 H18 O6, tgt=65.99, overall=65.99 ]	(355.06488, 7090.0864)(356.7163, 17564.44)(358.11685, 2440.115)(339.02655, 153789.64)(340.10928, 25953.604)(358.4768, 18976.953)(359.1335, 11521.09)(337.16995, 52740.5)(338.1121, 14249.873)(339.11212, 1017.74005)(372.99118, 10256.975)(374.1458, 3975.8118)(375.1573, 7581.21)(355.69247, 4053.2373)(355.1363, 2010.19)(377.7867, 7563.446)(379.61273, 1478.593)(382.1127, 426.42)(360.01593, 6100.7896)(36…
Anhydro-secoisolariciresinol	Lignans	Lignans	197706	317431	441534	1	530098	149217	609924	578002	319701	240207	194579	144919	598582	320732	181274	216076	201119	507593	229143	338079	239180	Anhydro-secoisolariciresinol [ C20 H24 O5, tgt=47.07, overall=47.07 ]	(345.52618, 8792.271)(346.1727, 2251.7651)(329.27576, 12730.265)(330.49582, 1119.7433)(347.97913, 3958.3726)(346.17465, 1149.4349)(327.22043, 14791.604)(328.16565, 2847.534)(329.15863, 1018.1615)(365.99493, 54065.8)(366.87778, 42839.81)(367.2152, 20897.66)(371.1678, 2439816.8)(372.17047, 82543.02)(349.98743, 10518.509)(350.8055, 2634.4465)(351.1372, 1097.39)
Sesamolinol	Lignans	Lignans	223614	339515	422599	665202	392980	719921	299678	3921042	3148036	268722	224542	200299	2583242	199683	469494	263846	173681	271996	924769	284786	4670483	Sesamolinol [ C20 H20 O7, tgt=79.60, overall=79.60 ]	(373.7912, 9508.281)(356.2798, 14496.933)(358.1157, 2322.36)(373.20465, 18816.133)(374.13083, 4052.3)(357.62802, 16660.227)(358.62756, 13524.335)(359.1306, 33276.57)(393.16406, 5552.8784)(392.1571, 6532.87)(393.1605, 923.04)(374.72073, 3752.8618)(376.6562, 960.52496)(395.91058, 18571.07)(396.1174, 4404.545)(378.94522, 6161.2124)(380.8607, 11121.898)
Sesamol	Lignans	Lignans	3233115	2909147	3061183	362295	2356779	1004879	2577630	3755394	2147207	787393	1692251	1337570	739418	3090744	1143004	2379922	2725261	5350846	926454	490201	2726422	Sesamol [ C7 H6 O3, tgt=87.47, overall=87.47 ]	(139.03993, 3816.38)(121.02861, 146080.16)(122.032104, 10162.264)(138.05508, 86287.266)(139.0582, 6301.3203)(145.0174, 1247.7139)
Episesaminol	Lignans	Lignans	601720	1574572	2120372	1	1238544	2003159	2928206	6266316	6235782	1356358	970592	584537	1830267	556776	847487	286238	7507638	1655870	466924	1588590	1632719	Episesaminol [ C20 H18 O7, tgt=66.80, overall=66.80 ]	(372.43146, 9186.878)(373.20596, 3954.5273)(355.10025, 430922.8)(356.10385, 69788.46)(357.10913, 22535.566)(373.5811, 5534.0605)(372.1115, 1561.14)(355.85858, 59653.992)(356.44388, 16782.096)(357.11755, 18872.965)(388.2132, 76601.086)(389.14346, 25588.867)(390.14087, 4728.122)(391.14374, 446.28003)(371.86566, 13330.138)(373.26297, 4232.923)(373.643, 17345.059)(374.1423, 6646.33)(396.6082, 7806.20…
Lariciresinol-sesquilignan	Lignans	Lignans	2595851	2681304	2970451	2026935	3423678	1685876	5041230	4088265	2480770	2072055	2175826	2470398	786756	2183616	3657879	2602275	2305022	3064205	1715931	3457254	2054776	Lariciresinol-sesquilignan [ C30 H36 O10, tgt=75.76, overall=75.76 ]	(559.3809, 2512.3914)(561.24744, 1113.8)(539.23114, 18801.975)(560.49634, 36389.344)(562.255, 18633.61)(563.2571, 3713.6902)(539.2658, 20879.818)(540.2363, 4887.923)(541.23376, 600.96246)(557.1311, 11056.138)(558.3759, 3126.122)(559.26764, 11741.358)(560.2733, 1861.1459)(579.22015, 37425.12)(580.2236, 12293.655)(581.2258, 2038.3508)(563.4526, 8988.728)(564.21564, 2979.5417)(566.5133, 6879.207)(56…
Isolariciresinol	Lignans	Lignans	1	1724692	1369780	1	1	1	3085950	2911256	1864792	1	929763	1176778	1	2440563	2093779	1	1408134	2612287	1291229	1714645	1	Isolariciresinol [ C20 H24 O6, tgt=83.74, overall=83.74 ]	(343.15076, 20813.967)(344.28046, 3954.5645)(345.15314, 6797.4424)(346.1582, 265.59)(385.90033, 6982.4453)(386.1529, 2807.415)(343.15222, 14075.595)(344.15656, 1900.05)(345.152, 2922.47)(378.74838, 1376.85)(361.1645, 51326.688)(362.16806, 11363.815)(363.16763, 1885.552)(368.13974, 145803.27)(369.14948, 67621.35)(370.15408, 11370.067)(364.42044, 616.0723)
Pinoresinol	Lignans	Lignans	678516	2293630	800303	677831	672682	563629	1588922	2177625	629907	500956	519414	555002	411753	489999	669854	373866	655204	3147371	991271	723324	497323	Pinoresinol [ C20 H22 O6, tgt=77.83, overall=77.83 ]	(359.7469, 44012.695)(361.15106, 11695.245)(362.14972, 1913.0271)(342.6392, 20331.07)(343.52686, 14543.857)(343.13895, 19758.197)(344.14035, 12889.21)(345.1403, 1348.9)(359.52603, 36113.758)(360.904, 12566.152)(341.33234, 32249.217)(342.34348, 7354.6836)(380.18262, 6378.1665)(361.7873, 20981.158)(361.83884, 7376.905)(362.17465, 19058.324)(362.1731, 7171.17)(383.0423, 26136.312)(384.13745, 5340.78…
Sesamin	Lignans	Lignans	239012	194689	153632	2794677	199255	892830	1159886	2126930	223305	199696	939577	264248	175042	7398823	383259	940644	1	3733749	2737573	415701	316034	Sesamin [ C20 H18 O6, tgt=65.99, overall=65.99 ]	(355.06488, 7090.0864)(356.7163, 17564.44)(358.11685, 2440.115)(339.02655, 153789.64)(340.10928, 25953.604)(358.4768, 18976.953)(359.1335, 11521.09)(337.16995, 52740.5)(338.1121, 14249.873)(339.11212, 1017.74005)(372.99118, 10256.975)(374.1458, 3975.8118)(375.1573, 7581.21)(355.69247, 4053.2373)(355.1363, 2010.19)(377.7867, 7563.446)(379.61273, 1478.593)(382.1127, 426.42)(360.01593, 6100.7896)(36…
Sesamolin	Lignans	Lignans	601720	1574572	2120372	1	1238544	2003159	2928206	6266316	6235782	1356358	970592	584537	1830267	1	1	1	7507638	1655870	1	1588590	1632719	Sesamolin [ C20 H18 O7, tgt=63.66, overall=63.66 ]	(372.66687, 6355.118)(374.1165, 3721.0098)(355.10046, 424008.6)(356.10388, 66010.94)(357.10922, 22085.393)(373.78683, 5423.8335)(355.85858, 59653.992)(356.44388, 16782.096)(357.11755, 18872.965)(388.18164, 81424.97)(389.14355, 25819.182)(390.1414, 4700.249)(391.14374, 446.28003)(371.53122, 14247.829)(373.28094, 4339.3936)(374.1448, 4672.09)(396.6082, 7806.2026)(394.1119, 240.81)(377.13507, 70145.…
Sesaminol	Lignans	Lignans	601720	1574572	2120372	1	1238544	2003159	2928206	6266316	6235782	1356358	970592	584537	1830267	556776	847487	286238	7507638	1655870	466924	1588590	1632719	Sesaminol [ C20 H18 O7, tgt=66.80, overall=66.80 ]	(372.43146, 9186.878)(373.20596, 3954.5273)(355.10025, 430922.8)(356.10385, 69788.46)(357.10913, 22535.566)(373.5811, 5534.0605)(372.1115, 1561.14)(355.85858, 59653.992)(356.44388, 16782.096)(357.11755, 18872.965)(388.2132, 76601.086)(389.14346, 25588.867)(390.14087, 4728.122)(391.14374, 446.28003)(371.86566, 13330.138)(373.26297, 4232.923)(373.643, 17345.059)(374.1423, 6646.33)(396.6082, 7806.20…
Matairesinol	Lignans	Lignans	678516	2293630	800303	677831	672682	563629	1588922	2177625	629907	500956	519414	555002	411753	489999	669854	373866	655204	3147371	991271	723324	497323	Matairesinol [ C20 H22 O6, tgt=77.83, overall=77.83 ]	(359.7469, 44012.695)(361.15106, 11695.245)(362.14972, 1913.0271)(342.6392, 20331.07)(343.52686, 14543.857)(343.13895, 19758.197)(344.14035, 12889.21)(345.1403, 1348.9)(359.52603, 36113.758)(360.904, 12566.152)(341.33234, 32249.217)(342.34348, 7354.6836)(380.18262, 6378.1665)(361.7873, 20981.158)(361.83884, 7376.905)(362.17465, 19058.324)(362.1731, 7171.17)(383.0423, 26136.312)(384.13745, 5340.78…
Dimethylmatairesinol	Lignans	Lignans	421469	374347	240880	477998	430115	350346	458976	238154	348300	344376	342833	276683	1	287567	552806	217237	230315	111941	279656	292441	273044	Dimethylmatairesinol [ C22 H26 O6, tgt=60.59, overall=60.59 ]	(387.18124, 23083.309)(371.88275, 208298.83)(372.31274, 53702.48)(373.1736, 13820.251)(387.18436, 7572.642)(388.1898, 2982.7715)(372.81302, 6145.659)(407.28165, 3646.6628)(389.1999, 208.84)(409.16388, 11576.726)(410.56412, 1104.65)(411.1596, 702.28)(394.47366, 27575.38)(394.49368, 6086.627)
Lariciresinol	Lignans	Lignans	287958	1724692	1369780	1	388412	309230	3085950	2911256	1864792	357545	929763	1176778	1	2440563	2093779	350042	1408134	2612287	1291229	1714645	540889	Lariciresinol [ C20 H24 O6, tgt=83.74, overall=83.74 ]	(361.1642, 34754.93)(362.1677, 10424.436)(363.1686, 2065.99)(342.78812, 15589.718)(344.28046, 3954.5645)(345.15314, 6797.4424)(346.1582, 265.59)(361.24567, 39124.086)(362.1684, 9098.013)(363.168, 1745.7999)(345.5616, 27873.545)(346.62766, 4634.9253)(345.152, 2922.47)(379.19403, 1273.569)(364.51065, 9723.003)(365.19666, 13128.917)(385.90033, 6982.4453)(386.1529, 2807.415)(368.40973, 208248.48)(369…
Secoisolariciresinol	Lignans	Lignans	135851	107051	317493	1	120153	83042	386746	384164	134252	196994	156752	119740	1	111290	130506	158441	237670	156852	1	111014	140499	Secoisolariciresinol [ C20 H26 O6, tgt=39.12, overall=39.12 ]	(363.22678, 6078.6)(364.9787, 1156.406)(346.76825, 32456.902)(348.17233, 7045.154)(349.17682, 1403.6274)(363.7551, 4161.9185)(364.1837, 406.6)(345.1695, 9726.263)(346.17566, 1888.795)(384.2168, 414.96503)(365.16034, 48230.523)(365.8224, 65986.38)(366.70645, 4604.1426)(367.20978, 5246.195)(388.26047, 436491.12)(389.029, 120068.836)(389.17596, 129834.06)(390.17957, 22314.133)(370.3849, 1910999.2)(3…
4-Vinylsyringol	Other polyphenols	Alkylmethoxyphenols	261406	649657	1	140871	250265	243987	635286	203270	219864	1205059	1027021	935437	473742	306754	309425	219615	1	292167	208889	353299	300015	4-Vinylsyringol [ C15 H14 O3, tgt=40.68, overall=40.68 ]	(244.6439, 5511.916)(245.09898, 10856.747)(225.65967, 3142.1184)(227.31577, 2997.2969)(243.85594, 15753.234)(244.10693, 3100.52)(227.80457, 8841.498)(226.09601, 660.1567)(227.0901, 370.46)(263.53818, 12714.187)(242.7852, 5618.884)(247.1332, 83618.67)(268.37717, 2584.119)(247.49174, 10674.381)(248.08511, 1589.3501)
4-Ethylguaiacol	Other polyphenols	Alkylmethoxyphenols	754393	1696677	192620	1148214	1035217	1134026	2781834	2936025	1509910	360506	594907	475753	558017	888313	1563415	901408	1496262	1731096	1126977	359529	1249270	4-Ethylguaiacol [ C9 H12 O2, tgt=87.36, overall=87.36 ]	(157.09698, 65422.453)(153.09268, 5435.612)(135.0804, 27151.652)(136.08376, 2793.5881)(170.118, 20166.893)(152.107, 9902.022)(179.77878, 1524.3536)(180.0882, 4863.32)(157.0645, 199.41)
4-Vinylguaiacol	Other polyphenols	Alkylmethoxyphenols	391452	600577	2505877	2069814	2292401	1363802	845226	1140716	1080221	635190	2320931	2248309	2316190	731730	747143	2668834	1663179	1	2093493	471257	912410	4-Vinylguaiacol [ C9 H10 O2, tgt=86.07, overall=86.07 ]	(133.06093, 49768.62)(134.0628, 3321.1128)(137.07, 120.5)(151.07536, 9737.986)(152.0774, 1100.3479)(133.53984, 6266.2646)(134.06895, 1089.4375)(168.66357, 19415.447)(169.77171, 2361.2524)(150.7194, 4098.523)(177.06728, 966.52716)(155.04723, 32355.889)(156.0514, 744.43)
3-Methylcatechol	Other polyphenols	Alkylphenols	3546572	3275465	3594876	5093410	4067900	3541600	3556941	5560363	1	3250253	4201507	4257414	5087698	4923500	5756500	4128376	1	5267831	5961864	1927109	1369994	3-Methylcatechol [ C7 H8 O2, tgt=84.70, overall=84.70 ]	(127.85352, 6369.8096)(129.06915, 3151.7253)(107.04911, 98121.01)(108.052444, 6765.183)(142.088, 4652.29)(143.0881, 395.33)(127.0853, 1454.245)(147.0432, 117.69)
5-Heptadecylresorcinol	Other polyphenols	Alkylphenols	253075	259742	385880	297060	156376	254576	112266	296642	108213	480412	318410	293467	291163	82856	144603	1	110738	270451	252878	306291	109424	5-Heptadecylresorcinol [ C23 H40 O2, tgt=64.11, overall=64.11 ]	(349.62296, 49794.914)(351.313, 8221.005)(352.3105, 9452.7)(349.72638, 47754.95)(350.47607, 20078.955)(351.2985, 4435.283)(336.3115, 10681.146)(366.3344, 19347.79)(367.3373, 5316.81)(351.3359, 2270.12)(374.30267, 15273.661)(376.3061, 644.57)(355.80765, 25384.912)(356.8106, 44062.867)(357.65103, 50289.184)(358.29437, 19483.959)
5-Pentacosenylresorcinol	Other polyphenols	Alkylphenols	10365262	15971041	14455212	1391392	10288696	12145438	14098999	13524260	14843809	9144183	12548399	13675648	14410552	10922736	1148397	10497992	12488081	15798616	7464023	12055159	12061083	5-Pentacosenylresorcinol [ C31 H54 O2, tgt=96.36, overall=96.36 ]	(460.05792, 1752.1008)(441.35562, 22482.357)(444.4135, 1074.188)(459.4143, 77.15)(441.40594, 22245.104)(442.40616, 10455.536)(482.2582, 1707.2314)(482.46832, 664.475)(482.40497, 116141.77)(484.19913, 17609.572)(486.07742, 3148.7366)(465.7485, 18662.371)(466.4035, 1031.21)
5-Heneicosylresorcinol	Other polyphenols	Alkylphenols	427109	1	870139	2397055	1839068	1	309158	377927	614178	314628	104897	590105	1689013	2516722	3094832	1	1585623	1676351	356113	1187976	440717	5-Heneicosylresorcinol [ C27 H48 O2, tgt=73.38, overall=73.38 ]	(407.66595, 4267.939)(408.70352, 9196.796)(389.86847, 1157.865)(406.7135, 915.7067)(390.3741, 1141.39)(427.41425, 360.9)(428.8436, 15784.905)(430.76166, 8080.7197)(433.3696, 544.14)(410.21375, 26012.33)(412.02036, 17198.951)(413.55768, 28486.38)(415.3688, 32977.535)
5-Heneicosenylresorcinol	Other polyphenols	Alkylphenols	773545	750668	4061657	1	3683080	2181938	2796027	3782296	3511526	3853241	1017501	1844211	1337460	2211781	3997246	3693951	3998248	4433458	3934652	2659989	4322567	5-Heneicosenylresorcinol [ C27 H46 O2, tgt=66.23, overall=66.23 ]	(403.03082, 9429.117)(404.18347, 3865.532)(404.7703, 1483.6084)(384.83835, 24787.055)(404.9599, 3071.406)(405.3612, 2442.73)(388.3575, 1687.37)(389.3596, 127.17)(426.4043, 1129.2825)(406.38184, 951.084)(426.8446, 3682.6233)(429.01614, 4278.539)(429.8516, 4741.335)(407.39444, 43920.117)(408.3287, 8933.3)
4-Ethylcatechol	Other polyphenols	Alkylphenols	2114734	2176101	2109989	2125096	2072396	2185638	573434	574305	641015	2204817	2193548	2218584	577983	2369544	2135207	2128796	2115007	1	2088960	577845	2448738	4-Ethylcatechol [ C8 H10 O2, tgt=86.61, overall=86.61 ]	(140.07138, 553.07056)(125.0713, 369.96)(121.064926, 82191.125)(122.06544, 5895.9507)(156.10345, 13301.114)(138.0929, 5724.59)(145.05122, 4129.7617)
5-Tricosenylresorcinol	Other polyphenols	Alkylphenols	2289257	608798	1873936	4741833	3615438	3139588	2186590	4082894	3390147	1826909	3565640	6111125	2315758	5579985	1821286	1671109	6056498	3085921	3190639	4940472	7197133	5-Tricosenylresorcinol [ C29 H50 O2, tgt=56.61, overall=56.61 ]	(430.43823, 38023.766)(431.5923, 11441.401)(432.3898, 171.99)(412.91562, 10445.022)(415.374, 44354.54)(432.26306, 6042.087)(432.37375, 8557.109)(433.3687, 569.56)(413.45184, 18867.514)(414.3789, 1308.62)(454.43317, 3873.5781)(455.44867, 6386.563)(436.8059, 44149.883)(437.401, 20758.19)(440.0316, 6143.98)
5-Nonadecylresorcinol	Other polyphenols	Alkylphenols	1	126042	171967	210632	188942	190044	1	250956	302285	343287	109104	1	1	1	1	150913	145442	125898	231375	1	214416	5-Nonadecylresorcinol [ C25 H44 O2, tgt=59.80, overall=59.80 ]	(376.33447, 12333.16)(361.61996, 3059.553)(360.83585, 3070.81)(360.28833, 4145.369)(397.3793, 27082.352)(398.38065, 29003.645)(376.3535, 456.04996)(399.72498, 9914.683)(402.6663, 7697.6304)(404.33536, 425.645)(383.82336, 25632.252)(385.48672, 28401.193)
5-Tricosylresorcinol	Other polyphenols	Alkylphenols	6467587	9416866	6136872	135569	693971	5246185	5534659	8807242	8558352	1	506881	444601	8485229	7955989	7429749	6907264	6496929	6942886	7376721	7342571	7048431	5-Tricosylresorcinol [ C29 H52 O2, tgt=67.51, overall=67.51 ]	(433.39807, 178.58333)(419.584, 357.2127)(420.40128, 384.61667)(417.40363, 109.925)(458.2982, 7127.564)(458.6849, 5750.934)(437.94135, 77294.42)(439.88293, 42516.086)(442.10974, 11435.225)(442.8903, 11035.303)(443.38882, 7080.0938)
4-Vinylphenol	Other polyphenols	Alkylphenols	6797941	6047601	10489127	2487102	2249949	10488246	2097688	4180496	2540560	8555154	12174641	2366110	21073756	2606972	2374059	14489067	7175468	2957935	1175266	1629925	4635111	4-Vinylphenol [ C8 H8 O, tgt=86.79, overall=86.79 ]	(121.4623, 9275.744)(125.0699, 7869.72)(102.67405, 1501.1561)(121.72228, 37646.16)(122.06679, 6911.1187)(103.054504, 20758.834)(104.05782, 2248.4543)(138.09213, 4669.3584)(139.0918, 249.72)(120.63807, 290345.16)(121.083725, 29620.14)(145.05115, 5495.2363)(128.66023, 6700.369)(129.05074, 8719.631)
5-Nonadecenylresorcinol	Other polyphenols	Alkylphenols	1548509	1579980	1600862	1559423	334564	1073050	1548843	1557259	1590364	1127951	1	479595	598206	290546	1311365	647891	1433034	1538295	1562514	1535067	1536509	5-Nonadecenylresorcinol [ C25 H42 O2, tgt=96.73, overall=96.73 ]	(357.97955, 58677.375)(358.31357, 17823.652)(359.8174, 5927.3984)(360.3197, 3819.1165)(397.30637, 8263.095)(398.30148, 1210.1371)(361.3247, 19267.51)(362.326, 67971.06)(375.32312, 54603.45)(376.32407, 13228.063)(377.32733, 1120.5378)(381.90552, 396.252)(383.3069, 350.21)
4-Methylcatechol	Other polyphenols	Alkylphenols	3546572	3275465	3594876	5093410	4067900	3541600	3556941	5560363	1	3250253	4201507	4257414	5087698	4923500	5756500	4128376	1	5267831	5961864	1927109	1369994	4-Methylcatechol [ C7 H8 O2, tgt=84.70, overall=84.70 ]	(127.85352, 6369.8096)(129.06915, 3151.7253)(107.04911, 98121.01)(108.052444, 6765.183)(142.088, 4652.29)(143.0881, 395.33)(127.0853, 1454.245)(147.0432, 117.69)
5-Pentacosylresorcinol	Other polyphenols	Alkylphenols	1	139986	409649	1	1	1	1	1	1	153983	1	1	326844	1	1	1	1	1	1	1	1	5-Pentacosylresorcinol [ C31 H56 O2, tgt=38.91, overall=38.91 ]	(482.4684, 645.94)(483.4142, 11569.71)(466.40503, 15963.306)(468.9197, 83199.1)(471.08826, 101115.26)(471.42355, 70556.28)
4-Ethylphenol	Other polyphenols	Alkylphenols	1777992	1401353	2222165	2756615	1959076	1117548	3319174	1	1828826	1786932	1819611	1235392	1	1325715	1032651	1377920	1904174	2970478	2338793	2869304	1684049	4-Ethylphenol [ C8 H10 O, tgt=96.48, overall=96.48 ]	(123.08029, 10192.305)(105.069916, 87789.83)(106.07233, 6701.0034)(107.06898, 728.6627)(140.10689, 24938.596)(141.10692, 2009.6279)(122.09751, 5811.667)(145.06305, 2796.6997)(146.0725, 304.72)
5-Pentadecylresorcinol	Other polyphenols	Alkylphenols	1	1	1	1	1	1	1	1	1	1	1	1	1	98794	1	109278	1	1	1	1	1	5-Pentadecylresorcinol [ C21 H36 O2, tgt=51.56, overall=51.56 ]	(323.77838, 9748.775)(306.2773, 2233.62)(307.2806, 653.57)(324.2906, 18178.365)(326.2953, 15703.54)(306.27856, 5423.455)(307.2825, 1176.065)(320.29147, 14502.696)(321.2891, 478.96)(346.27454, 17041.643)(347.2749, 3810.6965)(348.27454, 17087.04)(329.26465, 5036.8364)
Demethoxycurcumin	Other polyphenols	Curcuminoids	1091262	794689	1421259	216135	909481	375706	1	2105661	2748809	235193	618081	403591	921381	1490859	1138434	469293	549335	281161	2676709	1894881	3075488	Demethoxycurcumin [ C20 H18 O5, tgt=58.02, overall=58.02 ]	(338.40588, 11034.022)(339.5182, 8085.178)(320.975, 120798.58)(322.6101, 53521.117)(324.78073, 34439.13)(325.1168, 15905.59)(342.8982, 12660.977)(343.53656, 2146.928)(343.1375, 16275.21)(321.52966, 25946.686)(322.2899, 8310.222)(357.1085, 10682.808)(359.56055, 4463.405)(360.16333, 4217.4214)(360.1629, 693.695)(340.21494, 1578.255)(342.1461, 1752.3)(362.41858, 11086.907)(363.61624, 8647.35)(344.78…
Bisdemethoxycurcumin	Other polyphenols	Curcuminoids	1931064	1722194	2381495	774586	6515688	1	4849224	480087	1039496	3316938	2604024	2211110	2682480	862895	5647033	719223	466171	2410370	960863	1708892	453079	Bisdemethoxycurcumin [ C19 H16 O4, tgt=70.47, overall=70.47 ]	(308.92566, 24192.643)(311.99203, 38400.777)(312.1147, 32830.34)(290.09528, 36691.734)(291.09488, 3875.1206)(292.0875, 108.69)(310.04117, 24979.242)(311.11996, 5193.425)(292.4022, 23598.088)(294.1907, 125170.02)(295.56015, 229423.67)(296.11963, 61873.094)(327.1065, 2084.876)(328.3159, 1005.6233)(308.5758, 19971.51)(332.9839, 14568.568)(333.43848, 8430.173)(316.2466, 22969.666)(317.53516, 5874.192…
Curcumin	Other polyphenols	Curcuminoids	324058	213146	304384	1618129	397042	441223	1121204	457931	256069	244606	387603	230164	176311	6178175	302164	2674010	659495	353346	336793	360537	306646	Curcumin [ C21 H20 O6, tgt=87.82, overall=87.82 ]	(368.80334, 11373.485)(352.96625, 35831.227)(354.12442, 10822.423)(354.8809, 7103.6406)(355.1319, 7931.6)(373.14362, 12875.764)(374.0757, 2978.0002)(353.52988, 32937.797)(354.1327, 3940.0273)(387.07382, 593950.9)(388.23022, 114996.13)(389.1662, 9196.7295)(390.17264, 1141.25)(368.8311, 5296.0083)(370.9037, 2974.7087)(393.51715, 10407.438)(394.87814, 3521.4785)(395.1257, 1237.2034)(376.2691, 2755.8…
Bergapten	Other polyphenols	Furanocoumarins	1	1	192496	177098	461805	499106	578651	1467246	617525	179611	186720	1	212064	620885	705274	1253064	130181	111957	1	200631	241636	Bergapten [ C12 H8 O4, tgt=43.94, overall=43.94 ]	(220.06026, 1035.0349)(202.18933, 44055.336)(235.04446, 4036.5269)(237.19347, 6933.995)(216.135, 9628.395)(218.07097, 4676.7876)(243.03865, 2814.765)
Xanthotoxin	Other polyphenols	Furanocoumarins	1	1	192496	177098	461805	499106	578651	1467246	617525	179611	186720	1	212064	620885	705274	1253064	130181	111957	1	179225	241636	Xanthotoxin [ C12 H8 O4, tgt=43.94, overall=43.94 ]	(220.06026, 1035.0349)(202.18933, 44055.336)(235.04445, 4019.5444)(237.19347, 6933.995)(216.135, 9678.597)(218.07097, 4676.7876)(243.03865, 2814.765)
Isopimpinellin	Other polyphenols	Furanocoumarins	334627	597899	687661	1112525	508589	356997	725588	584470	442947	238331	211543	1	168827	237344	525518	1464389	470891	436781	760431	1	1	Isopimpinellin [ C13 H10 O5, tgt=63.55, overall=63.55 ]	(248.0547, 465.22)(231.04778, 2729.7307)(232.05264, 416.96503)(249.47972, 12392.995)(249.06552, 4734.768)(232.25992, 2243.453)(233.06165, 1033.4634)(264.64362, 6539.6616)(246.45654, 7815.387)(247.08011, 1913.2524)(273.0525, 688.94995)
Gallic aldehyde	Other polyphenols	Hydroxybenzaldehydes	1	1	1	1	1	1	1	146988	1	1	1	1	1	1	1	141748	1	1	1	1	1	Gallic aldehyde [ C7 H6 O4, tgt=47.37, overall=47.37 ]	(176.0708, 7209.6147)(154.0499, 7803.7646)
Syringaldehyde	Other polyphenols	Hydroxybenzaldehydes	1853533	280946	1	275144	4235786	1	1999738	3567920	284212	246895	906153	721738	2031493	832863	1039551	381710	300063	1752165	1986876	1	255826	Syringaldehyde [ C9 H10 O4, tgt=58.05, overall=58.05 ]	(184.0618, 4180.5923)(185.06596, 308.79)(166.05014, 5456.2534)(184.5715, 2135.21)(168.06477, 4816.32)(200.0922, 1484.96)(182.08153, 18741.729)(183.08246, 4494.429)(210.06235, 5293.215)(191.04617, 5928.032)(192.0503, 1508.59)
Vanillin	Other polyphenols	Hydroxybenzaldehydes	1598633	1984933	1289677	1994886	1106042	1184655	3876076	2055279	921545	1361077	1536902	1582575	1101599	3019944	2596624	1	1260169	1146581	1059407	2200013	1072388	Vanillin [ C8 H8 O3, tgt=76.20, overall=76.20 ]	(154.05006, 1087.38)(139.05054, 4460.61)(153.05553, 392.16333)(135.30287, 48315.887)(136.04825, 3736.9941)(170.0814, 8165.0024)(171.0835, 600.08)(152.78687, 4321.693)
Protocatechuic aldehyde	Other polyphenols	Hydroxybenzaldehydes	3233115	2909147	3061183	362295	2356779	1004879	2577630	3755394	2147207	787393	1692251	1337570	739418	3090744	1143004	2379922	2725261	5350846	926454	490201	2726422	Protocatechuic aldehyde [ C7 H6 O3, tgt=87.47, overall=87.47 ]	(139.03993, 3816.38)(121.02861, 146080.16)(122.032104, 10162.264)(138.05508, 86287.266)(139.0582, 6301.3203)(145.0174, 1247.7139)
4-Hydroxybenzaldehyde	Other polyphenols	Hydroxybenzaldehydes	953401	928529	618279	1004101	679573	642137	507657	1143919	693662	448238	783740	745484	1152786	1064986	973056	1055129	1073686	898101	803339	564559	557163	4-Hydroxybenzaldehyde [ C7 H6 O2, tgt=75.89, overall=75.89 ]	(124.03988, 4942.6763)(123.04429, 19795.512)(124.04682, 1078.821)(140.0698, 20916.883)(141.07263, 879.9535)(124.316666, 8289.335)(125.068054, 2246.5898)(145.02692, 3484.732)(129.02168, 398.6294)
p-Anisaldehyde	Other polyphenols	Hydroxybenzaldehydes	1541777	2110531	940050	1	2178779	1853276	2603942	1	1043979	1129122	1995260	1638633	1	1	2627388	973881	1417148	1697361	868869	1386527	1341436	p-Anisaldehyde [ C8 H8 O2, tgt=87.45, overall=87.45 ]	(121.050896, 88191.41)(137.05974, 49260.96)(138.06244, 4297.55)(139.07414, 288.47443)(122.05615, 5703.961)(156.19331, 29329.047)(155.0869, 610.045)(136.07677, 16724.125)(161.04578, 3680.58)
3-Methoxyacetophenone	Other polyphenols	Hydroxybenzoketones	391452	600577	2505877	2069814	2292401	1363802	845226	1140716	1080221	635190	2320931	2248309	2316190	731730	747143	2668834	1663179	1	2093493	471257	912410	3-Methoxyacetophenone [ C9 H10 O2, tgt=86.07, overall=86.07 ]	(133.06093, 49768.62)(134.0628, 3321.1128)(137.07, 120.5)(151.07536, 9737.986)(152.0774, 1100.3479)(133.53984, 6266.2646)(134.06895, 1089.4375)(168.66357, 19415.447)(169.77171, 2361.2524)(150.7194, 4098.523)(177.06728, 966.52716)(155.04723, 32355.889)(156.0514, 744.43)
2,3-Dihydroxy-1-guaiacylpropanone	Other polyphenols	Hydroxybenzoketones	2468844	2966938	163981	315283	1	219526	304068	2013257	2484749	176405	1	1895488	2054709	2207736	2333093	2564123	2971835	197855	3786276	305173	2560188	2,3-Dihydroxy-1-guaiacylpropanone [ C10 H12 O5, tgt=66.27, overall=66.27 ]	(216.0794, 7595.8022)(196.06078, 1165.85)(213.69264, 50140.89)(214.9714, 5343.4785)(215.0911, 49.4)(197.34488, 3983.7034)(230.47878, 4609.563)(212.67062, 17541.69)(235.0588, 10069.263)(236.0616, 881.58)(221.0561, 945.55)
Sinapaldehyde	Other polyphenols	Hydroxycinnamaldehydes	2963254	1	3002896	2572659	2919309	2703839	3591383	3037181	3405946	2804745	2987437	3101296	4669599	3554830	3871243	3479027	1	1	2656266	3226122	3260909	Sinapaldehyde [ C11 H12 O4, tgt=95.43, overall=95.43 ]	(209.08176, 33406.59)(210.08511, 3403.8274)(211.07748, 506.83542)(191.07108, 17231.113)(192.07343, 477.54388)
Ferulaldehyde	Other polyphenols	Hydroxycinnamaldehydes	1107479	1	1167349	1039327	893430	1	1046454	615360	1154052	1165922	1139080	1119481	2891745	2009508	666600	2840647	2331021	541754	1173605	1076974	1090765	Ferulaldehyde [ C10 H10 O3, tgt=79.04, overall=79.04 ]	(163.05975, 7721.5747)(165.0649, 581.14)(179.07101, 10547.792)(180.07622, 1281.2433)(161.05994, 28026.203)(162.06361, 1955.9288)(199.65625, 15748.903)(197.0979, 16706.85)(198.1012, 1427.26)(181.66695, 8253.778)(182.0966, 11906.585)(183.1009, 17608.31)(204.05896, 13760.557)
Umbelliferone	Other polyphenols	Hydroxycoumarins	5002954	11068536	18314684	24286376	5513016	12905059	10701195	9789341	14199060	14086580	21248972	22530036	11679115	3823983	12826302	13892003	17992444	16722870	12284791	29684058	15928866	Umbelliferone [ C9 H6 O3, tgt=99.49, overall=99.49 ]	(145.0241, 9301.12)(163.03918, 412301.62)(164.14012, 39349.504)(165.04941, 3434.84)(145.02719, 11433.908)(180.9144, 2382.413)(163.05876, 43217.637)
Esculin	Other polyphenols	Hydroxycoumarins	5181649	570009	5331907	3862318	4470410	3422286	468836	3748367	4224842	3976556	4067253	3964920	3158620	2751288	2489679	3129467	371720	4789688	2637324	5975508	4561298	Esculin [ C15 H16 O9, tgt=72.67, overall=72.67 ]	(341.08627, 18547.535)(342.15485, 1384.0814)(323.0759, 2889.63)(341.0874, 17031.69)(342.09286, 939.04)(323.07455, 114056.92)(324.07874, 16717.545)(325.08817, 2516.2798)(359.14417, 5661.105)(361.99847, 6595.2983)(342.4284, 7875.147)(343.4412, 11171.363)(345.1111, 12898.58)(367.0801, 10415.362)(350.0662, 459.76)
Mellein	Other polyphenols	Hydroxycoumarins	1107479	1	1167349	1039327	893430	1	1046454	615360	1154052	1165922	1139080	1119481	2891745	2009508	666600	2840647	2331021	541754	1173605	1076974	1090765	Mellein [ C10 H10 O3, tgt=79.04, overall=79.04 ]	(163.05975, 7721.5747)(165.0649, 581.14)(179.07101, 10547.792)(180.07622, 1281.2433)(161.05994, 28026.203)(162.06361, 1955.9288)(199.65625, 15748.903)(197.0979, 16706.85)(198.1012, 1427.26)(181.66695, 8253.778)(182.0966, 11906.585)(183.1009, 17608.31)(204.05896, 13760.557)
Coumarin	Other polyphenols	Hydroxycoumarins	1627979	1749561	1951831	444227	4868387	1392648	952996	4725657	742472	2868655	2981680	1331683	5529371	4547978	4695903	2708968	804161	4541916	2411819	1	1280654	Coumarin [ C9 H6 O2, tgt=87.56, overall=87.56 ]	(148.0398, 2665.5176)(128.02542, 2401.6318)(129.02159, 474.16776)(150.05426, 2748.25)(164.90489, 2967.944)(146.05988, 97323.43)(147.06331, 10632.4795)(148.071, 281.74)
4-Hydroxycoumarin	Other polyphenols	Hydroxycoumarins	5002954	11068536	18314684	24286376	5513016	12905059	10701195	9789341	14199060	14086580	21248972	22530036	11679115	3823983	12826302	13892003	17992444	16722870	12284791	29684058	15928866	4-Hydroxycoumarin [ C9 H6 O3, tgt=99.49, overall=99.49 ]	(145.0241, 9301.12)(163.03918, 412301.62)(164.14012, 39349.504)(165.04941, 3434.84)(145.02719, 11433.908)(180.9144, 2382.413)(163.05876, 43217.637)
Scopoletin	Other polyphenols	Hydroxycoumarins	1595303	1477993	361398	1250406	328101	1853501	2261223	2342934	1834272	1192788	1240161	1001473	1	2124567	343968	1589421	1952561	2129839	1272132	1	423390	Scopoletin [ C10 H8 O4, tgt=65.26, overall=65.26 ]	(196.0535, 68.44)(193.04979, 41018.53)(194.05379, 2770.5942)(195.0575, 576.68)(180.05127, 5055.3604)
Esculetin	Other polyphenols	Hydroxycoumarins	1	1	1	1	1	303241	1	1	1	1	1	1	200286	1	1	1	1	1	1	1	1	Esculetin [ C9 H6 O4, tgt=47.61, overall=47.61 ]	(179.03386, 7895.8857)(165.0314, 20816.84)(201.07378, 4849.0947)(178.05083, 2651.56)(201.0157, 212.74)
2-Methoxy-5-prop-1-enylphenol	Other polyphenols	Hydroxyphenylpropenes	3180450	4117500	4325943	3955189	4104670	4448257	1556946	2733171	5987675	4624172	5533119	2047025	5611166	3882261	2885587	1890732	3274396	4241454	3595108	4294848	7198525	2-Methoxy-5-prop-1-enylphenol [ C10 H12 O2, tgt=89.77, overall=89.77 ]	(165.09102, 151195.81)(166.09373, 18794.717)(167.09654, 966.89294)(147.08022, 16732.578)(148.08688, 1523.9369)(183.33986, 9246.918)(169.1221, 14648.77)(188.0739, 409.63)(169.0613, 319.03)
[6]-Gingerol	Other polyphenols	Hydroxyphenylpropenes	894394	4591800	5581908	5075288	1629301	929195	6920711	6167989	6841018	823689	1347691	715308	1	492781	1228048	7105856	833732	1794504	1	6596761	5988583	[6]-Gingerol [ C17 H32 O4, tgt=79.71, overall=79.71 ]	(300.2273, 19811.139)(287.2337, 2777.3132)(323.2765, 11907.26)(323.22168, 29597.39)(324.22595, 9726.146)(325.2161, 8628.2)(305.20724, 133757.38)(306.2105, 22204.941)(307.21182, 871.442)
Acetyl eugenol	Other polyphenols	Hydroxyphenylpropenes	4715506	1772558	2913309	1926982	2215566	1358144	2621823	2607110	1669273	1879573	2235979	1527294	1395233	2062054	1661011	1118255	2667749	2280663	2003437	3047541	1646863	Acetyl eugenol [ C12 H14 O3, tgt=79.94, overall=79.94 ]	(211.10773, 2425.7283)(207.10146, 52881.61)(208.10463, 6264.561)(189.09067, 11726.6455)(190.09431, 1618.052)(191.1048, 215.67334)(224.39255, 10268.693)(225.1178, 5247.3)(210.6313, 8277.138)(231.80727, 15304.425)(215.64668, 24961.578)(212.0749, 8593.91)(213.08577, 711.85333)
Estragole	Other polyphenols	Hydroxyphenylpropenes	1346372	751102	367655	4198383	7878071	6262942	995388	404307	961968	7290980	6030181	8101725	4126532	1806280	1830487	1382347	919427	549009	2304512	479424	2048721	Estragole [ C10 H12 O, tgt=59.93, overall=59.93 ]	(150.50716, 47351.695)(151.0969, 112422.45)(132.12338, 6386.382)(133.0869, 32291.162)(134.09097, 222.435)(149.0961, 87132.21)(150.0985, 9388.228)(131.08562, 13238.561)(132.08691, 1303.1531)(166.12315, 17435.945)(167.12245, 718.9899)(168.1227, 1575.63)(152.86357, 58202.99)(153.06892, 586.99664)
Eugenol	Other polyphenols	Hydroxyphenylpropenes	3180450	4117500	4325943	3955189	4104670	4448257	1556946	2733171	5987675	4624172	5533119	2047025	5611166	3882261	2885587	1890732	3274396	4241454	3595108	4294848	7198525	Eugenol [ C10 H12 O2, tgt=89.77, overall=89.77 ]	(165.09102, 151195.81)(166.09373, 18794.717)(167.09654, 966.89294)(147.08022, 16732.578)(148.08688, 1523.9369)(183.33986, 9246.918)(169.1221, 14648.77)(188.0739, 409.63)(169.0613, 319.03)
Anethole	Other polyphenols	Hydroxyphenylpropenes	1346372	1	1	1	7878071	6262942	995388	1	1	7290980	6030181	8101725	4126532	1806280	1	1	919427	1	1	1	1	Anethole [ C10 H12 O, tgt=59.93, overall=59.93 ]	(150.7888, 98218.445)(151.0969, 134518.5)(132.08334, 4037.067)(133.08707, 32930.43)(134.09097, 222.435)(149.0965, 166220.83)(150.09853, 12339.426)(131.08583, 10290.432)(166.12311, 21254.29)(167.12224, 1088.065)(168.1227, 2580.46)(151.4558, 915.7967)
Guaiacol	Other polyphenols	Methoxyphenols	3546572	3275465	3594876	5093410	4067900	3541600	3556941	5560363	1	3250253	4201507	4257414	5087698	4923500	5756500	4128376	1	5267831	5961864	1927109	1369994	Guaiacol [ C7 H8 O2, tgt=84.70, overall=84.70 ]	(127.85352, 6369.8096)(129.06915, 3151.7253)(107.04911, 98121.01)(108.052444, 6765.183)(142.088, 4652.29)(143.0881, 395.33)(127.0853, 1454.245)(147.0432, 117.69)
1,4-Naphtoquinone	Other polyphenols	Naphtoquinones	307342	624999	414551	1	283003	1236935	726102	1069811	814149	204574	131279	1	422055	1202578	635418	1501375	1623389	1087555	1	342556	582042	1,4-Naphtoquinone [ C10 H6 O2, tgt=81.55, overall=81.55 ]	(176.07085, 33387.457)(177.07278, 3599.9429)(163.07462, 3656.6116)
Juglone	Other polyphenols	Naphtoquinones	1	1	1	1	1	1	1	1	1	1	1	1	1	1	1	1	1	1	1	1	1	Juglone [ C10 H6 O3, tgt=69.93, overall=69.93 ]	(192.0653, 6797.68)(193.0605, 483.62)
Catechol	Other polyphenols	Other polyphenols	600324	3684187	581267	475936	703188	421807	3864269	5043219	414672	535478	519597	542058	307521	959047	751755	734082	546159	488632	5964019	496659	670381	Catechol [ C6 H6 O2, tgt=86.23, overall=86.23 ]	(114.38055, 1795.4835)(111.04425, 33984.69)(112.04916, 2520.4102)(128.0696, 6249.977)(110.05992, 39499.586)(134.52858, 5076.175)(134.01965, 739.815)
Pyrogallol	Other polyphenols	Other polyphenols	48690376	47946248	46832048	45516724	47383848	50201740	36219408	45193368	42777264	49688480	49808060	42668080	50204768	39819024	46302844	45785748	50679856	48778344	45880672	42291824	43771312	Pyrogallol [ C6 H6 O3, tgt=87.74, overall=87.74 ]	(113.03275, 943.2684)(127.03893, 422121.12)(128.04218, 28111.451)(109.028366, 94212.234)(110.031746, 5240.878)(144.06525, 9346.926)(126.05508, 26998.523)(134.01962, 111.906654)
Arbutin	Other polyphenols	Other polyphenols	642055	16200638	463162	480674	610490	345076	24317644	11667614	1501601	45034992	1	53204756	951352	1	1869585	1	1691795	1321243	240197	29225188	1380090	Arbutin [ C12 H16 O7, tgt=74.79, overall=74.79 ]	(273.42337, 64443.64)(276.09894, 106951.19)(277.1034, 469984.84)(256.14288, 22341.418)(258.5051, 196193.44)(259.09134, 534596.56)(274.38638, 174878.5)(274.79315, 95174.05)(278.1078, 72553.64)(257.29364, 22258.516)(290.16324, 10997.086)(291.1185, 259.305)(272.39966, 7515.52)(296.70758, 12532.673)(298.08813, 1219.8915)(279.26373, 184138.78)(280.07816, 28357.543)(282.081, 440.66)
3,4-Dihydroxyphenylglycol	Other polyphenols	Other polyphenols	4126893	4473039	4032449	4363038	4716255	3724280	5619872	719039	3652297	3888124	4194705	3852495	4799437	6096732	5976115	4316522	3997768	557313	4796272	4181367	3946091	3,4-Dihydroxyphenylglycol [ C8 H10 O4, tgt=79.31, overall=79.31 ]	(172.06071, 207.57932)(154.05017, 958.1175)(171.06508, 19881.691)(172.06856, 950.475)(153.05615, 512.0818)(154.0504, 63.34)(188.09161, 23945.592)(189.0931, 1051.026)(190.0943, 63.22)(170.08112, 14726.489)(171.08272, 373.9558)(193.04683, 423.81332)
Phenol	Other polyphenols	Other polyphenols	1	1	1	229102	1	1	1	126924	1	1	142742	1	1	1	724448	1	1	1	1	1	1	Phenol [ C6 H6 O, tgt=76.60, overall=76.60 ]	(112.07663, 21032.73)(113.07315, 1626.1581)
Phlorin	Other polyphenols	Other polyphenols	20876704	20443980	15620536	15980137	13906104	19976014	18913228	21252748	20008706	22835072	23803512	22434956	17872520	14419383	18446448	18032410	20829784	21752672	24172986	22337958	20378124	Phlorin [ C12 H16 O8, tgt=84.94, overall=84.94 ]	(293.09827, 3816.6577)(275.08655, 5317.233)(289.0921, 295780.66)(290.1308, 38669.26)(291.10016, 1374.1387)(271.08258, 41247.94)(272.08542, 5664.2607)(306.1188, 17704.932)(307.1202, 493.1333)(288.20035, 10631.273)(314.35266, 4049.064)(315.0874, 634.3329)(293.18582, 1142.611)
Thymol	Other polyphenols	Phenolic terpenes	11943359	11343424	9297828	14452905	15575186	7755184	21872394	19237640	13915325	14564077	11658669	1	1	7909318	9525925	8162836	11161965	20854720	13311632	18860624	12319340	Thymol [ C10 H14 O, tgt=87.88, overall=87.88 ]	(151.11134, 190167.86)(152.1131, 24956.979)(153.11395, 741.0533)(133.10117, 363394.0)(134.1045, 39304.555)
Carnosic acid	Other polyphenols	Phenolic terpenes	283050	184925	1119311	1920719	508837	578490	673964	583455	1	469910	654993	585705	5662943	191688	722822	1457905	546698	165919	2209847	1	495778	Carnosic acid [ C20 H28 O4, tgt=64.26, overall=64.26 ]	(333.07584, 4146.8525)(318.30124, 109323.984)(317.1945, 12469.364)(319.20416, 97764.695)(335.2102, 996.73)(316.2402, 49357.14)(317.6059, 66862.55)(319.53928, 100800.52)(320.20868, 23624.23)(354.3443, 361628.12)(355.2473, 85504.305)(333.34915, 17102.697)(336.95084, 27062.018)(336.2326, 56184.87)(337.2374, 17572.46)(357.1976, 493.24)(340.64813, 672.84076)(342.1872, 196.98)
Carnosol	Other polyphenols	Phenolic terpenes	130861	197025	198656	132407	213554	127903	184767	167563	144909	122792	109610	108344	939317	164718	162576	173028	137882	182120	173278	210453	166749	Carnosol [ C20 H26 O4, tgt=82.60, overall=82.60 ]	(335.1929, 3479.63)(313.1709, 389.6)(335.2018, 4638.1475)(313.39575, 22636.14)(314.4317, 4089.1125)(350.51367, 8260.072)(352.56137, 1401.64)(331.2106, 19422.13)(333.21906, 12387.281)(335.22, 1539.85)(353.17407, 7642.577)(354.17908, 638.9344)(339.1751, 966.47296)
Rosmadial	Other polyphenols	Phenolic terpenes	197706	317431	441534	1	530098	149217	609924	578002	319701	240207	194579	144919	598582	320732	181274	216076	201119	507593	229143	338079	239180	Rosmadial [ C20 H24 O5, tgt=47.07, overall=47.07 ]	(345.52618, 8792.271)(346.1727, 2251.7651)(329.27576, 12730.265)(330.49582, 1119.7433)(347.97913, 3958.3726)(346.17465, 1149.4349)(327.22043, 14791.604)(328.16565, 2847.534)(329.15863, 1018.1615)(365.99493, 54065.8)(366.87778, 42839.81)(367.2152, 20897.66)(371.1678, 2439816.8)(372.17047, 82543.02)(349.98743, 10518.509)(350.8055, 2634.4465)(351.1372, 1097.39)
Carvacrol	Other polyphenols	Phenolic terpenes	11943359	11343424	9297828	14452905	15575186	7755184	21872394	19237640	13915325	14564077	11658669	10364698	3490433	7909318	9525925	8162836	11161965	20854720	13311632	18860624	12319340	Carvacrol [ C10 H14 O, tgt=87.88, overall=87.88 ]	(151.11133, 183643.36)(152.113, 24330.586)(153.11414, 753.67053)(133.10117, 342582.4)(134.1045, 37105.28)(135.1161, 983.04)(155.0846, 254.88)
Epirosmanol	Other polyphenols	Phenolic terpenes	345157	770431	389110	1	1	2040594	284571	831896	970939	147072	1	146377	1006818	167159	357178	398137	2264270	927382	1	318149	726582	Epirosmanol [ C20 H26 O5, tgt=61.02, overall=61.02 ]	(369.228, 283.37)(346.2012, 16805.344)(347.20352, 2979.9763)(348.2117, 108.525)(372.86874, 17197.371)(373.77383, 7301.166)(374.04144, 3091.717)(374.1844, 585.34)(355.17007, 268.68832)
Rosmanol	Other polyphenols	Phenolic terpenes	345157	770431	389110	1	1	2040594	284571	831896	970939	147072	1	146377	1006818	167159	357178	398137	2264270	927382	1	318149	726582	Rosmanol [ C20 H26 O5, tgt=61.02, overall=61.02 ]	(369.228, 283.37)(346.2012, 16805.344)(347.20352, 2979.9763)(348.2117, 108.525)(372.86874, 17197.371)(373.77383, 7301.166)(374.04144, 3091.717)(374.1844, 585.34)(355.17007, 268.68832)
Tyrosol	Other polyphenols	Tyrosols	2114734	2176101	2109989	2125096	2072396	2185638	573434	574305	641015	2204817	2193548	2218584	577983	2369544	2135207	2128796	2115007	1	2088960	577845	2448738	Tyrosol [ C8 H10 O2, tgt=86.61, overall=86.61 ]	(140.07138, 553.07056)(125.0713, 369.96)(121.064926, 82191.125)(122.06544, 5895.9507)(156.10345, 13301.114)(138.0929, 5724.59)(145.05122, 4129.7617)
Ligstroside	Other polyphenols	Tyrosols	1431792	1847032	1009401	2064096	1727985	1382764	2991607	2039384	1603812	484299	1696665	1915799	862777	2355984	2193846	1538141	1560148	2151183	1033920	2339101	1843923	Ligstroside [ C25 H32 O12, tgt=72.46, overall=72.46 ]	(525.63403, 3312.0151)(526.1944, 615.67)(506.17722, 12325.046)(507.18155, 7325.5186)(508.19513, 1583.03)(530.2132, 345.91)(507.18338, 30357.645)(508.18716, 7372.378)(509.18265, 749.25)(544.7315, 251.35999)(545.2282, 333.63)(549.1877, 5449.2505)(550.0462, 1957.42)(550.18604, 2858.67)(551.1923, 2172.77)(530.9349, 5524.371)(532.2834, 2809.2727)(534.4117, 2760.1982)(535.18005, 7837.682)
Demethyloleuropein	Other polyphenols	Tyrosols	2067066	3567312	3410834	1501878	2564431	2013179	2819353	3940508	2352918	2148171	2176159	1657139	2021351	2699270	2693569	2901709	3366819	3582411	2556978	2495651	1733072	Demethyloleuropein [ C24 H30 O13, tgt=98.05, overall=98.05 ]	(527.6011, 4837.99)(528.39355, 536.8822)(529.1821, 398.09)(509.15506, 3564.3186)(510.1694, 264.355)(531.68634, 1303.2125)(514.7466, 2284.9812)(515.187, 1713.5)(545.26276, 3661.756)(545.20245, 721.125)(529.1098, 605.93005)(549.1582, 67847.41)(550.3688, 16316.439)(551.1647, 5448.294)(552.17194, 804.69336)(532.1549, 573.31)
p-HPEA-EDA	Other polyphenols	Tyrosols	6258699	15651136	1109142	3895032	13476597	6143746	33631304	8033075	11161066	1424721	14007863	2091932	8549473	4192127	1	5000720	17238672	8382691	18966384	1269783	1680526	p-HPEA-EDA [ C17 H20 O5, tgt=84.79, overall=84.79 ]	(305.1334, 5848.68)(287.79144, 3272.3132)(291.1375, 4098.58)(306.01434, 713096.56)(306.13992, 147570.08)(307.1426, 21658.455)(308.1495, 1629.0)(287.99097, 306532.22)(288.12994, 63181.703)(289.13354, 8576.964)(290.1349, 726.25)(309.16626, 693.4425)(327.1193, 23524.588)(328.12277, 3349.4321)(309.26822, 11355.478)(310.11172, 1025.4214)
3,4-DHPEA-AC	Other polyphenols	Tyrosols	2839474	3852615	3794139	2494582	5798960	2047620	5739776	5158268	4046152	3146407	3048197	2975499	4304958	6166122	4335508	2259271	2456367	4766525	1699381	3597020	2969648	3,4-DHPEA-AC [ C10 H12 O4, tgt=95.81, overall=95.81 ]	(197.08118, 160806.75)(198.08533, 17962.021)(199.09222, 1592.9983)(179.07181, 14353.6875)(180.08257, 1119.5525)(214.10963, 3412.3071)(199.78323, 9113.504)(219.0635, 36459.61)(220.0671, 3764.24)(204.0585, 10263.842)
p-HPEA-EA	Other polyphenols	Tyrosols	2418936	2816232	1993931	904827	2600017	1396339	3050252	3702172	2152287	2241585	2391740	1427270	2560910	870883	1905644	1482150	4554422	2525487	1	1952398	2671663	p-HPEA-EA [ C19 H22 O7, tgt=81.02, overall=81.02 ]	(363.1415, 27679.412)(364.1421, 14179.91)(345.12326, 14958.56)(348.1329, 1078.63)(365.15408, 3986.448)(367.158, 668.09)(384.90002, 26057.352)(384.1843, 203.2)(385.12607, 92926.54)(386.13174, 4127.967)(387.12323, 362.41498)(367.1118, 73816.22)(368.11734, 13499.997)
Oleuropein-aglycone	Other polyphenols	Tyrosols	4510319	4163742	4535502	3817010	5447035	4552369	5261155	6449249	3804776	4734360	6070875	2690009	2221514	3251998	3544337	3543414	4407690	3202323	2148058	3190806	5208659	Oleuropein-aglycone [ C19 H22 O8, tgt=81.84, overall=81.84 ]	(379.1345, 937.846)(361.12366, 480.38)(379.52374, 1700.1387)(364.13956, 3218.2827)(399.2605, 5924.795)(383.1654, 244.57)(401.124, 293.72)(383.11057, 155898.27)(384.11398, 27711.002)
Oleuropein	Other polyphenols	Tyrosols	1124728	492757	2763410	1646101	2259900	1	2669689	355310	470170	747169	969294	642798	450792	509175	2241047	461206	359036	791959	512074	2357965	916766	Oleuropein [ C25 H32 O13, tgt=49.01, overall=49.01 ]	(542.442, 7090.4805)(543.5078, 1166.2744)(543.18494, 5708.156)(544.1877, 781.9734)(545.1993, 12058.597)(546.2037, 3422.0376)(522.9297, 5030.2603)(523.1775, 6744.42)(541.4399, 21696.912)(542.4434, 4687.577)(547.2001, 759.04)(559.0468, 2774.545)(560.22406, 260.67667)(563.1811, 2717.87)(551.1754, 1168.74)
p-HPEA-AC	Other polyphenols	Tyrosols	1505133	1320510	1327182	920880	1250787	1029553	829692	892580	1109419	902564	977748	730375	1426429	1054518	704905	614355	726497	1101906	625386	1090843	1128944	p-HPEA-AC [ C10 H12 O3, tgt=86.93, overall=86.93 ]	(183.08658, 965.8269)(165.07579, 745.5731)(167.0812, 654.35)(198.11276, 60550.586)(199.11615, 7009.9585)(200.11987, 461.91666)(180.1015, 2729.2515)
3,4-DHPEA-EA	Other polyphenols	Tyrosols	4510319	4163742	4535502	3817010	5447035	4552369	5261155	6449249	3804776	4734360	6070875	2690009	2221514	3251998	3544337	3543414	4407690	3202323	2148058	3190806	5208659	3,4-DHPEA-EA [ C19 H22 O8, tgt=81.84, overall=81.84 ]	(379.1345, 937.846)(361.12366, 480.38)(379.52374, 1700.1387)(364.13956, 3218.2827)(399.2605, 5924.795)(383.1654, 244.57)(401.124, 293.72)(383.11057, 155898.27)(384.11398, 27711.002)
Oleoside dimethylester	Other polyphenols	Tyrosols	314069248	1415831	364794560	1	8785855	8533432	1444288	1840589	277201280	8246676	297390560	1568820	220701312	243295632	1825700	4233447	310390880	302262848	245858384	4204968	341308480	Oleoside dimethylester [ C18 H26 O11, tgt=76.33, overall=76.33 ]	(419.35004, 2477739.8)(420.1558, 1726370.6)(421.8263, 247475.67)(422.16095, 45496.105)(423.16272, 5628.405)(402.07916, 7048.8394)(402.14304, 6201.92)(403.14545, 79064.28)(404.1522, 23382.11)(419.7635, 3976428.0)(420.20447, 1079339.8)(421.25922, 312732.94)(422.16083, 40969.516)(423.16284, 5760.935)(402.78186, 24239.807)(403.48257, 82398.87)(405.15814, 26242.84)(406.1597, 10396.5)(439.606, 1695.966…
Ligstroside-aglycone	Other polyphenols	Tyrosols	2418936	2816232	1993931	904827	2600017	1396339	3050252	3702172	2152287	2241585	2391740	1427270	2560910	870883	1905644	1482150	4554422	2525487	1	1952398	2671663	Ligstroside-aglycone [ C19 H22 O7, tgt=81.02, overall=81.02 ]	(363.1415, 27679.412)(364.1421, 14179.91)(345.12326, 14958.56)(348.1329, 1078.63)(365.15408, 3986.448)(367.158, 668.09)(384.90002, 26057.352)(384.1843, 203.2)(385.12607, 92926.54)(386.13174, 4127.967)(387.12323, 362.41498)(367.1118, 73816.22)(368.11734, 13499.997)
Hydroxytyrosol 4-O-glucoside	Other polyphenols	Tyrosols	8590358	8891018	8486325	9708940	15971891	10512356	12390626	14057305	11020237	9622834	8143688	8673766	1	29381076	10651766	7395298	10960190	11540835	7970244	1	8163411	Hydroxytyrosol 4-O-glucoside [ C14 H20 O8, tgt=85.27, overall=85.27 ]	(319.26315, 8532.235)(318.1163, 4666.28)(319.1195, 2300.84)(320.1251, 7304.77)(299.15097, 3857.288)(300.82462, 1045.9485)(302.1133, 4147.31)(319.54306, 4493.605)(320.12845, 1484.0801)(300.81586, 2908.3872)(300.77832, 1873.4668)(334.53494, 3929.303)(335.1466, 3929.92)(316.1344, 4082.92)(339.10532, 322776.53)(340.1087, 52175.543)(322.0965, 3527.5144)(324.92114, 10463.8125)(325.10812, 10208.573)
Hydroxytyrosol	Other polyphenols	Tyrosols	1654152	2419651	1076675	1	1423081	1944341	2814934	1777978	1265694	1280431	1848413	1753842	1390011	1503414	2458911	1607703	1477499	1984592	858679	1499054	1583040	Hydroxytyrosol [ C8 H10 O3, tgt=87.23, overall=87.23 ]	(156.0658, 752.39)(155.1961, 1938.4541)(156.0655, 212.25)(137.05966, 52231.996)(138.06248, 4175.9233)(139.07402, 238.95502)(172.09648, 2271.919)(157.09627, 33565.926)(160.54512, 2948.42)
3,4-DHPEA-EDA	Other polyphenols	Tyrosols	2703333	578278	2094485	654696	425981	731220	2169881	1	2104646	1950679	657537	649196	1566710	1	940431	908275	1	2299752	235502	1431119	407474	3,4-DHPEA-EDA [ C17 H20 O6, tgt=87.57, overall=87.57 ]	(321.01547, 5544.9023)(323.63428, 1031.9)(307.12808, 5378.957)(324.80978, 1023.3167)(306.79724, 395.05002)(339.1676, 846.75)(324.1643, 376.63)(343.11572, 53568.812)(344.11993, 9819.733)(345.1339, 738.76)(326.34424, 14082.271)(330.1207, 785.86)
Oleoside 11-methylester	Other polyphenols	Tyrosols	5407749	5989582	3302291	3579349	3969369	5035283	5390046	1	3386284	3804011	5116069	1105909	2884156	5944470	6786944	7063426	4865684	1659146	3110287	4772412	4927194	Oleoside 11-methylester [ C17 H24 O11, tgt=82.31, overall=82.31 ]	(408.945, 18935.2)(387.0743, 907.492)(388.98505, 3772.7585)(408.89597, 18133.557)(410.14648, 3306.1475)(389.0345, 6448.468)(391.1421, 4454.41)(422.27002, 5033.8525)(423.55707, 1096.57)(425.1774, 14452.16)(426.1807, 3411.56)(404.3234, 28145.043)(427.12128, 107016.37)(428.12573, 20486.88)(429.13037, 1020.9133)(409.11453, 9745.788)
Gallic acid 3-O-gallate	Phenolic acids	Hydroxybenzoic acids	894034	1255103	1143532	924707	565304	512256	1228393	1368323	1299011	593751	598585	703877	1300853	1314223	741369	788866	857398	953380	1126617	992107	995354	Gallic acid 3-O-gallate [ C14 H10 O9, tgt=52.04, overall=52.04 ]	(327.00827, 37666.85)(328.01172, 2933.1838)
5-O-Galloylquinic acid	Phenolic acids	Hydroxybenzoic acids	15985881	16441009	12914041	3505723	22624108	10750525	7828669	210930	16140525	8742995	5082175	3161934	13781250	3988179	3276212	5631633	4534904	2700369	2186414	139577	15505088	5-O-Galloylquinic acid [ C14 H16 O10, tgt=71.02, overall=71.02 ]	(345.2363, 59860.406)(346.08347, 9850.571)(327.1806, 15309.6875)(328.50153, 10335.247)(329.4745, 33277.4)(330.07288, 4503.2666)(345.07947, 107429.77)(346.084, 14545.491)(327.07074, 32191.564)(328.07236, 1968.4961)(362.1123, 1326.7)(345.37576, 11196.362)(371.0744, 49400.957)(372.07953, 5681.59)(349.0549, 1672.4149)
Gallic acid 4-O-glucoside	Phenolic acids	Hydroxybenzoic acids	576326	2362919	498648	6636720	324944	465657	211843	120566	1	2502997	3058429	1	379439	984542	552001	983952	427485	156271	735418	167458	541668	Gallic acid 4-O-glucoside [ C13 H16 O10, tgt=75.81, overall=75.81 ]	(332.74472, 15991.38)(334.35498, 6129.4893)(336.08145, 13544.12)(315.75763, 1983.4337)(317.0693, 11191.272)(333.0798, 46599.98)(334.0827, 3871.35)(316.82443, 4320.7)(353.61975, 26973.504)(335.7069, 10313.757)(337.10825, 8615.016)(337.05518, 34814.246)
Gallic acid	Phenolic acids	Hydroxybenzoic acids	1	1	1	1	1	1	1	203449	1	1	1	1	1	1	1	122108	1	1	203338	1	1	Gallic acid [ C7 H6 O5, tgt=47.13, overall=47.13 ]	(171.02893, 9832.508)(190.8626, 4361.144)(192.066, 5434.01)
Vanillic acid	Phenolic acids	Hydroxybenzoic acids	577298	783603	780369	3181512	1184887	2435367	1166613	996510	774177	662676	1560014	598023	1052799	1348028	895045	5044753	525761	967415	3582889	703948	1652968	Vanillic acid [ C8 H8 O4, tgt=80.96, overall=80.96 ]	(170.04536, 1914.2333)(152.03505, 858.7286)(155.0433, 358.79)(169.05008, 376.23447)(151.03903, 30399.541)(152.04277, 2765.5684)(186.07642, 9905.595)(187.08107, 809.9062)(171.75168, 331086.2)(193.03667, 10062.339)(175.02379, 10653.399)(176.029, 120.09)
4-Hydroxybenzoic acid 4-O-glucoside	Phenolic acids	Hydroxybenzoic acids	4507393	4354483	6483951	5960403	3312871	5946346	4530535	3338474	4301869	5913041	5164064	5009157	4212352	4791279	601765	2982855	5798033	2200648	4422039	6269649	5833763	4-Hydroxybenzoic acid 4-O-glucoside [ C13 H16 O8, tgt=88.86, overall=88.86 ]	(323.9771, 66541.305)(324.07843, 13373.3545)(325.08923, 2433.0352)(283.07953, 59521.633)(284.083, 7437.8477)(285.0911, 218.07)(301.09027, 5300.6807)(302.0903, 235.67668)(320.60098, 2558.675)(321.87625, 1055.87)(302.09427, 2665.1782)(302.0996, 190.57)(308.07483, 26376.885)(300.2595, 4654.7837)(301.43893, 3624.7434)
2,6-Dihydroxybenzoic acid	Phenolic acids	Hydroxybenzoic acids	1	1	1	1	1	1	1	146988	1	1	1	1	1	1	1	141748	1	1	1	1	1	2,6-Dihydroxybenzoic acid [ C7 H6 O4, tgt=47.37, overall=47.37 ]	(176.0708, 7209.6147)(154.0499, 7803.7646)
Benzoic acid	Phenolic acids	Hydroxybenzoic acids	953401	928529	618279	1004101	679573	642137	507657	1143919	693662	448238	783740	745484	1152786	1064986	973056	1055129	1073686	898101	803339	564559	557163	Benzoic acid [ C7 H6 O2, tgt=75.89, overall=75.89 ]	(124.03988, 4942.6763)(123.04429, 19795.512)(124.04682, 1078.821)(140.0698, 20916.883)(141.07263, 879.9535)(124.316666, 8289.335)(125.068054, 2246.5898)(145.02692, 3484.732)(129.02168, 398.6294)
Syringic acid	Phenolic acids	Hydroxybenzoic acids	13806240	11289846	15005028	11752179	15011051	12843478	10692845	8678903	8021562	12810681	13946147	13453328	21393332	21605160	20271944	12107565	11248552	10504035	7266492	13712169	12159207	Syringic acid [ C9 H10 O5, tgt=77.22, overall=77.22 ]	(202.06274, 6201.189)(200.1225, 2070.5752)(181.04968, 1053.3893)(216.08752, 3750.778)(221.04251, 730960.4)(222.046, 49289.312)(223.04207, 57155.48)(224.04697, 3858.765)
Protocatechuic acid 4-O-glucoside	Phenolic acids	Hydroxybenzoic acids	957006	921657	1151014	966502	933347	6320823	1230163	5484540	822699	785464	882494	733592	620365	802676	959184	484435	5822790	861227	831381	1136434	1130278	Protocatechuic acid 4-O-glucoside [ C13 H16 O9, tgt=75.62, overall=75.62 ]	(316.98776, 25050.799)(317.963, 23246.5)(322.0969, 2726.4)(302.73074, 92638.164)(303.73425, 10439.397)(336.66827, 14009.216)(338.05475, 12258.817)(338.5235, 8836.258)(339.12567, 4083.5671)(317.80817, 1697.124)(341.076, 3366.65)(342.0809, 1564.19)(324.0699, 1178.845)
4-Hydroxybenzoic acid	Phenolic acids	Hydroxybenzoic acids	1	2909147	3061183	1	2356779	1004879	2577630	3755394	2147207	787393	1692251	1337570	739418	3090744	1143004	2379922	2725261	5350846	926454	490201	2726422	4-Hydroxybenzoic acid [ C7 H6 O3, tgt=87.55, overall=87.55 ]	(139.03992, 3625.884)(121.02861, 143591.47)(122.03212, 9969.6)(138.05507, 86421.28)(139.0582, 6353.1426)(145.0174, 1247.7139)
Gentisic acid	Phenolic acids	Hydroxybenzoic acids	1	1	1	1	1	1	1	146988	1	1	1	1	1	1	1	141748	1	1	1	1	1	Gentisic acid [ C7 H6 O4, tgt=47.37, overall=47.37 ]	(176.0708, 7209.6147)(154.0499, 7803.7646)
Gallic acid ethyl ester	Phenolic acids	Hydroxybenzoic acids	13806240	11289846	15005028	11752179	15011051	12843478	10692845	8678903	8021562	12810681	13946147	13453328	21393332	21605160	20271944	12107565	11248552	10504035	7266492	13712169	12159207	Gallic acid ethyl ester [ C9 H10 O5, tgt=77.22, overall=77.22 ]	(202.06274, 6201.189)(200.1225, 2070.5752)(181.04968, 1053.3893)(216.08752, 3750.778)(221.04251, 730960.4)(222.046, 49289.312)(223.04207, 57155.48)(224.04697, 3858.765)
Galloyl glucose	Phenolic acids	Hydroxybenzoic acids	1	1	1	6636720	1	465657	211843	1	1	2502997	3058429	1	379439	984542	552001	983952	1	156271	735418	167458	541668	Galloyl glucose [ C13 H16 O10, tgt=47.52, overall=47.52 ]	(332.81485, 15120.967)(334.08206, 1914.01)(337.0815, 25368.32)(315.95453, 2744.5833)(317.07016, 8970.359)(333.0798, 46599.98)(334.0827, 3871.35)(316.82443, 4320.7)(353.61975, 26973.504)(335.6782, 10541.586)(337.10834, 9156.9375)(337.05545, 37920.195)
2-Hydroxybenzoic acid	Phenolic acids	Hydroxybenzoic acids	3233115	2909147	1	362295	1	1	2577630	1	1	1	1	1	1	1	1	1	2725261	1	1	1	2726422	2-Hydroxybenzoic acid [ C7 H6 O3, tgt=87.47, overall=87.47 ]	(139.04, 6155.3984)(121.02864, 176513.14)(122.03208, 12534.6875)(138.05515, 85215.19)(139.05835, 5964.48)
5-Caffeoylquinic acid	Phenolic acids	Hydroxycinnamic acids	47856680	59750960	31320218	55216064	24493184	26592540	111735264	58493392	20047682	35204876	40164800	47085888	1	1202124	6143809	450007	29990272	25337244	18849836	64449240	21484632	5-Caffeoylquinic acid [ C16 H18 O9, tgt=97.27, overall=97.27 ]	(355.20975, 209205.03)(358.1009, 2412.27)(355.10272, 370762.4)(356.35736, 44107.26)(357.4441, 6560.53)(338.0945, 11081.325)(338.1097, 4629.07)(375.13666, 2140.0725)(354.47852, 5083.159)(377.08463, 1505951.9)(378.088, 270654.03)(379.09186, 60483.402)(380.09598, 7629.863)(359.07672, 4592.641)(360.07974, 925.43)
Schottenol ferulate	Phenolic acids	Hydroxycinnamic acids	5048924	3107953	2221354	2658350	412196	985300	2270544	1878615	1562781	403602	4558557	325505	286758	3106348	566920	1	1522443	10327114	4871689	3143601	4177794	Schottenol ferulate [ C39 H58 O4, tgt=58.03, overall=58.03 ]	(590.4278, 27898.406)(591.4305, 11359.303)(592.43195, 1931.926)(593.4362, 953.5)(577.94, 3363.0447)(578.441, 570.01)(594.80896, 6158.3306)(595.8552, 3113.336)(595.4504, 8037.09)(596.4604, 1653.67)(577.807, 4172.3003)(578.7776, 2185.84)(579.4486, 3870.09)(611.11566, 17043.959)(613.3797, 25746.027)(614.01575, 35160.625)(614.08276, 37340.2)(614.4839, 75599.5)(593.68835, 9411.546)(594.968, 9784.892)(…
3-Sinapoylquinic acid	Phenolic acids	Hydroxycinnamic acids	66805552	77880000	78291664	11837709	98693792	50605060	106027928	97234040	84393048	69908336	43610508	47629060	51421568	1	78527696	44434472	62022136	87164440	18431214	77519216	71426776	3-Sinapoylquinic acid [ C18 H22 O10, tgt=86.81, overall=86.81 ]	(400.12552, 904.83887)(385.122, 1269.33)(399.84183, 356851.72)(400.12955, 98605.59)(401.13385, 22243.281)(402.13678, 1703.268)(381.9903, 2562230.2)(382.27985, 581594.5)(383.12256, 120696.71)(384.1261, 15317.762)(417.11356, 16171.664)(418.15768, 2841.2266)(421.08484, 247078.5)(421.16937, 158788.08)(399.7467, 6701.8066)(402.52966, 5129.231)(425.39542, 6862.9995)(426.12354, 1327.96)(403.84515, 23572…
Avenanthramide 2f	Phenolic acids	Hydroxycinnamic acids	453418	4926880	875837	1365953	862798	333980	1643876	2013635	1	401004	2051038	3036669	6433356	2658060	3737291	3345999	569251	5653868	3736254	1249439	796403	Avenanthramide 2f [ C17 H15 N O6, tgt=83.74, overall=83.74 ]	(330.09625, 7140.8774)(331.0987, 423.39)(311.07495, 29857.2)(312.0785, 4811.096)(332.34247, 16411.398)(334.11115, 29892.488)(312.9714, 253263.17)(314.03043, 66963.37)(314.0922, 376.9)(347.72693, 14937.302)(348.12244, 5439.561)(349.13412, 1206.1466)(330.40112, 3797.1648)(332.4553, 15773.5205)(356.08865, 950.63165)(356.0914, 84.34)(334.9804, 108143.164)(336.01257, 16494.021)(337.71, 4280.586)(337.0…
Avenanthramide 2p	Phenolic acids	Hydroxycinnamic acids	241497	1	499166	234416	451528	3320696	4609485	4694602	1530126	1935879	1471410	1	1746062	1038483	423384	994054	2871443	2235589	2702775	746314	1077932	Avenanthramide 2p [ C16 H13 N O5, tgt=78.35, overall=78.35 ]	(300.49005, 20780.99)(300.95627, 5205.5776)(282.26947, 1093.9641)(301.55292, 21288.107)(302.09225, 5356.2026)(283.07965, 41141.99)(284.08234, 4970.9854)(287.0886, 2932.29)(317.1138, 25451.475)(318.11584, 3475.646)(319.1166, 516.78)(299.48987, 5079.395)(300.1068, 1074.85)(323.89255, 14193.249)(324.078, 4687.77)(307.0657, 223.315)
p-Coumaroyl glycolic acid	Phenolic acids	Hydroxycinnamic acids	152825	363078	230268	95331	111936	322340	424810	163908	150981	103783	141340	1	197810	322022	1	234848	363649	200188	343742	162955	182911	p-Coumaroyl glycolic acid [ C11 H10 O5, tgt=80.53, overall=80.53 ]	(223.06061, 7326.8896)(224.0635, 1444.79)(205.04971, 13224.555)(206.05315, 1411.414)(244.09714, 22175.318)(245.10077, 3404.7925)(227.09148, 8520.522)
8-O-4'-Dehydrodiferulic acid	Phenolic acids	Hydroxycinnamic acids	317313	308681	296659	214489	255857	140337	325504	413605	1	878650	271738	292399	1	952157	203974	384583	356503	160669	324865	307617	315046	8-O-4'-Dehydrodiferulic acid [ C20 H18 O8, tgt=56.60, overall=56.60 ]	(387.40082, 4655.972)(388.1084, 694.48)(370.87772, 2941.4387)(388.51175, 6720.9575)(389.21222, 1002.825)(389.1007, 644.5933)(370.24564, 21148.172)(370.85944, 9559.412)(371.102, 1418.01)(405.8429, 3057.4395)(409.14532, 10897.695)(386.7043, 4937.983)(388.632, 4749.9165)(390.1376, 10741.32)(409.59274, 8765.753)(410.09402, 438.53537)
Sitosterol ferulate	Phenolic acids	Hydroxycinnamic acids	5048924	3107953	2221354	2658350	412196	985300	2270544	1878615	1562781	403602	4558557	325505	286758	3106348	566920	1	1522443	10327114	4871689	3143601	4177794	Sitosterol ferulate [ C39 H58 O4, tgt=58.03, overall=58.03 ]	(590.4278, 27898.406)(591.4305, 11359.303)(592.43195, 1931.926)(593.4362, 953.5)(577.94, 3363.0447)(578.441, 570.01)(594.80896, 6158.3306)(595.8552, 3113.336)(595.4504, 8037.09)(596.4604, 1653.67)(577.807, 4172.3003)(578.7776, 2185.84)(579.4486, 3870.09)(611.11566, 17043.959)(613.3797, 25746.027)(614.01575, 35160.625)(614.08276, 37340.2)(614.4839, 75599.5)(593.68835, 9411.546)(594.968, 9784.892)(…
3-Caffeoylquinic acid	Phenolic acids	Hydroxycinnamic acids	47856680	59750960	31320218	55216064	24493184	26592540	111735264	58493392	20047682	35204876	40164800	47085888	1	1202124	6143809	450007	29990272	25337244	18849836	64449240	21484632	3-Caffeoylquinic acid [ C16 H18 O9, tgt=97.27, overall=97.27 ]	(355.20975, 209205.03)(358.1009, 2412.27)(355.10272, 370762.4)(356.35736, 44107.26)(357.4441, 6560.53)(338.0945, 11081.325)(338.1097, 4629.07)(375.13666, 2140.0725)(354.47852, 5083.159)(377.08463, 1505951.9)(378.088, 270654.03)(379.09186, 60483.402)(380.09598, 7629.863)(359.07672, 4592.641)(360.07974, 925.43)
Isoferulic acid	Phenolic acids	Hydroxycinnamic acids	3172367	3158970	2977736	2904274	3080281	3048109	3032589	3069744	3182040	2981230	3053863	3041125	3867421	3695798	3591258	3302540	3197776	3215564	2983018	3128926	3116982	Isoferulic acid [ C10 H10 O4, tgt=86.14, overall=86.14 ]	(199.0756, 208.74)(177.05496, 84087.71)(178.05838, 8537.061)(179.06276, 329.03644)(198.0899, 1600.11)
4-Feruloylquinic acid	Phenolic acids	Hydroxycinnamic acids	5424566	6684689	9938663	14168917	16314437	26070552	58386608	34151136	44819620	4798308	5713946	3944345	1	8272062	21083620	41120656	18658948	20991364	33952544	32119156	30654856	4-Feruloylquinic acid [ C17 H20 O9, tgt=97.36, overall=97.36 ]	(368.11185, 12046.357)(355.1179, 377.69)(369.14734, 347366.62)(370.18658, 63870.695)(371.12244, 17838.047)(351.10745, 133759.47)(352.1095, 22895.17)(353.12186, 3919.938)(386.64432, 3755.3599)(387.13983, 449.34003)(372.95972, 11957.938)(393.40363, 6662.036)(394.5786, 6569.3467)(394.91168, 3039.2778)(377.01236, 12750.573)(377.1007, 10747.15)
3-Feruloylquinic acid	Phenolic acids	Hydroxycinnamic acids	5424566	6684689	9938663	14168917	16314437	26070552	58386608	34151136	44819620	4798308	5713946	3944345	1	8272062	21083620	41120656	18658948	20991364	33952544	32119156	30654856	3-Feruloylquinic acid [ C17 H20 O9, tgt=97.36, overall=97.36 ]	(368.11185, 12046.357)(355.1179, 377.69)(369.14734, 347366.62)(370.18658, 63870.695)(371.12244, 17838.047)(351.10745, 133759.47)(352.1095, 22895.17)(353.12186, 3919.938)(386.64432, 3755.3599)(387.13983, 449.34003)(372.95972, 11957.938)(393.40363, 6662.036)(394.5786, 6569.3467)(394.91168, 3039.2778)(377.01236, 12750.573)(377.1007, 10747.15)
Ferulic acid	Phenolic acids	Hydroxycinnamic acids	3172367	3158970	2977736	2904274	3080281	3048109	3032589	3069744	3182040	2981230	3053863	3041125	3867421	3695798	3591258	3302540	3197776	3215564	2983018	3128926	3116982	Ferulic acid [ C10 H10 O4, tgt=86.14, overall=86.14 ]	(199.0756, 208.74)(177.05496, 84087.71)(178.05838, 8537.061)(179.06276, 329.03644)(198.0899, 1600.11)
5-Feruloylquinic acid	Phenolic acids	Hydroxycinnamic acids	5424566	6684689	9938663	14168917	16314437	26070552	58386608	34151136	44819620	4798308	5713946	3944345	1	8272062	21083620	41120656	18658948	20991364	33952544	32119156	30654856	5-Feruloylquinic acid [ C17 H20 O9, tgt=97.36, overall=97.36 ]	(368.11185, 12046.357)(355.1179, 377.69)(369.14734, 347366.62)(370.18658, 63870.695)(371.12244, 17838.047)(351.10745, 133759.47)(352.1095, 22895.17)(353.12186, 3919.938)(386.64432, 3755.3599)(387.13983, 449.34003)(372.95972, 11957.938)(393.40363, 6662.036)(394.5786, 6569.3467)(394.91168, 3039.2778)(377.01236, 12750.573)(377.1007, 10747.15)
Caffeic acid ethyl ester	Phenolic acids	Hydroxycinnamic acids	2963254	1	3002896	2572659	2919309	2703839	3591383	3037181	3405946	2804745	2987437	3101296	4669599	3554830	3871243	3479027	1	1	2656266	3226122	3260909	Caffeic acid ethyl ester [ C11 H12 O4, tgt=95.43, overall=95.43 ]	(209.08176, 33406.59)(210.08511, 3403.8274)(211.07748, 506.83542)(191.07108, 17231.113)(192.07343, 477.54388)
Feruloyl tartaric acid	Phenolic acids	Hydroxycinnamic acids	2510584	2707582	1871949	1893734	427512	2209184	2604715	3018498	2374594	2390833	2179740	1998113	2177616	4265416	220975	2960476	2515055	2595380	2597885	2124464	2117112	Feruloyl tartaric acid [ C14 H14 O9, tgt=71.54, overall=71.54 ]	(327.3426, 28397.174)(328.4726, 7332.671)(330.0713, 4142.04)(327.33212, 34765.508)(328.3914, 7921.847)(332.088, 17468.8)(309.0597, 268.59)(346.22696, 14245.671)(349.10944, 44096.68)(329.0944, 28757.562)(331.0996, 53336.05)(349.05432, 1699.1952)
4-Caffeoylquinic acid	Phenolic acids	Hydroxycinnamic acids	47856680	59750960	31320218	55216064	24493184	26592540	111735264	58493392	20047682	35204876	40164800	47085888	1	1202124	6143809	450007	29990272	25337244	18849836	64449240	21484632	4-Caffeoylquinic acid [ C16 H18 O9, tgt=97.27, overall=97.27 ]	(355.20975, 209205.03)(358.1009, 2412.27)(355.10272, 370762.4)(356.35736, 44107.26)(357.4441, 6560.53)(338.0945, 11081.325)(338.1097, 4629.07)(375.13666, 2140.0725)(354.47852, 5083.159)(377.08463, 1505951.9)(378.088, 270654.03)(379.09186, 60483.402)(380.09598, 7629.863)(359.07672, 4592.641)(360.07974, 925.43)
Caffeic acid	Phenolic acids	Hydroxycinnamic acids	11851167	11068536	17719028	24000312	1	12637141	11252221	17221756	13624002	14080505	21004952	22281744	12150879	3842513	13029745	3374477	17930172	16165711	12381039	29640870	14493088	Caffeic acid [ C9 H8 O4, tgt=99.49, overall=99.49 ]	(181.0509, 346.46335)(163.03917, 458932.38)(164.04254, 44339.26)(165.04883, 3498.2744)(198.74469, 2078.5667)(203.09035, 458.95)(181.27934, 2885.2354)
p-Coumaric acid ethyl ester	Phenolic acids	Hydroxycinnamic acids	670570	675990	897743	537982	1552873	320047	1142652	1072509	551444	652283	712096	459445	615509	4858385	1140923	1300047	1	843732	394760	624404	342640	p-Coumaric acid ethyl ester [ C11 H12 O3, tgt=86.20, overall=86.20 ]	(194.08144, 3224.0166)(177.07619, 780.01495)(179.0821, 851.86)(193.08615, 26034.877)(194.0886, 3344.8184)(195.0969, 269.91)(179.99689, 5936.161)(210.1129, 42623.37)(211.11467, 11139.294)(212.12839, 1104.205)(199.33467, 650.60815)
p-Coumaric acid	Phenolic acids	Hydroxycinnamic acids	625105	916659	389589	622486	664004	773212	641001	570597	477032	629108	674705	893439	2712451	476599	1	557922	545783	475457	481239	446747	404996	p-Coumaric acid [ C9 H8 O3, tgt=69.83, overall=69.83 ]	(166.05032, 6291.0815)(165.05608, 1515.3981)(147.04439, 12988.683)(148.04735, 871.99866)(182.08185, 8823.622)(183.0804, 2360.666)(164.44624, 4207.2456)(165.0677, 625.295)(191.04611, 6380.1973)(192.0503, 1681.0)(171.0294, 1336.4064)
Cinnamic acid	Phenolic acids	Hydroxycinnamic acids	1130407	1212451	5091904	1252120	6036307	5554504	1	1115677	689595	1	6461859	2218840	15470643	20185100	1051484	7855427	9564178	2484649	1210553	770076	1670075	Cinnamic acid [ C9 H8 O2, tgt=84.83, overall=84.83 ]	(150.05565, 2424.9465)(149.05997, 17372.707)(150.06017, 970.3137)(131.29974, 6858.947)(166.08621, 246683.47)(167.0873, 28060.584)(168.0954, 2283.3584)
Verbascoside	Phenolic acids	Hydroxycinnamic acids	8371341	8873142	7686495	8287296	426650	5675957	592973	10176559	7931136	7667330	7195154	7690051	4203962	1	11709394	7417210	6399355	9229114	7278625	9132789	6788451	Verbascoside [ C29 H36 O15, tgt=92.71, overall=92.71 ]	(625.49603, 39316.9)(626.2132, 27221.04)(627.21606, 6860.72)(628.219, 935.11)(606.6957, 269.76498)(609.2035, 594.87)(625.35913, 69398.68)(626.2137, 21766.562)(627.2164, 5710.7163)(628.21967, 522.95)(608.956, 5170.7583)(609.59875, 2621.6401)(609.2096, 2222.0625)(629.2405, 4898.0835)(630.2437, 868.9875)(647.46173, 5816.265)(648.95734, 2202.945)(631.1855, 493.32)
Caffeic acid 4-O-glucoside	Phenolic acids	Hydroxycinnamic acids	6047600	6476989	5960116	5669924	8340900	271457	5402608	6023084	6678199	5833078	6120620	6312559	6859438	464137	1	792558	467859	6194373	1	5529948	5514247	Caffeic acid 4-O-glucoside [ C15 H18 O9, tgt=80.09, overall=80.09 ]	(343.5442, 8510.823)(343.09882, 3725.0903)(344.1051, 281.91)(348.11774, 4406.7686)(325.09058, 130572.43)(326.0945, 20034.795)(342.31833, 32470.793)(343.11072, 13976.197)
Caffeoyl aspartic acid	Phenolic acids	Hydroxycinnamic acids	1	1	1	226678	152129	253576	174447	170306	164314	1	1	1	1	141678	124193	264135	128456	1	164493	1	126160	Caffeoyl aspartic acid [ C13 H13 N O7, tgt=74.96, overall=74.96 ]	(295.76517, 8489.01)(299.07898, 5190.35)(281.06567, 1111.274)(296.0728, 4892.85)(283.07938, 52198.91)(314.50534, 205894.19)(315.73898, 35664.742)(317.20273, 15135.098)(318.1145, 882.454)(299.16284, 4469.2573)(299.96225, 4073.1384)(300.107, 6372.12)(323.0747, 7908.63)
5-8'-Dehydrodiferulic acid	Phenolic acids	Hydroxycinnamic acids	317313	308681	296659	214489	255857	140337	325504	413605	1	878650	271738	292399	1	952157	203974	384583	356503	160669	324865	307617	315046	5-8'-Dehydrodiferulic acid [ C20 H18 O8, tgt=56.60, overall=56.60 ]	(387.40082, 4655.972)(388.1084, 694.48)(370.87772, 2941.4387)(388.51175, 6720.9575)(389.21222, 1002.825)(389.1007, 644.5933)(370.24564, 21148.172)(370.85944, 9559.412)(371.102, 1418.01)(405.8429, 3057.4395)(409.14532, 10897.695)(386.7043, 4937.983)(388.632, 4749.9165)(390.1376, 10741.32)(409.59274, 8765.753)(410.09402, 438.53537)
4,5-Dicaffeoylquinic acid	Phenolic acids	Hydroxycinnamic acids	1116240	1193559	795299	426739	978985	652560	1	274284	105112	395502	1756534	376753	955814	193066	315119	280588	940755	731718	394330	437615	1021270	4,5-Dicaffeoylquinic acid [ C25 H24 O12, tgt=52.41, overall=52.41 ]	(521.1433, 557.695)(499.59122, 9036.318)(500.1197, 4010.34)(501.1221, 2406.06)(520.2249, 5237.484)(522.155, 972.88)(499.3748, 6283.459)(500.12305, 883.88)(534.3228, 95919.85)(535.30756, 22879.182)(536.3171, 6178.1064)(517.7261, 6114.234)(519.1591, 2513.8933)(519.1509, 847.22)(539.5684, 141323.66)(540.43475, 29265.252)(541.44727, 7835.6123)(542.1314, 410.9925)(525.1227, 2881.1182)
4-p-Coumaroylquinic acid	Phenolic acids	Hydroxycinnamic acids	1398318	1512233	8291842	822890	1514813	992874	12585288	14250483	11128040	1046213	983580	1332248	1436021	28593840	1497067	8137000	11025593	2003300	2146988	7434757	2404831	4-p-Coumaroylquinic acid [ C16 H18 O8, tgt=60.67, overall=60.67 ]	(339.6347, 41293.707)(340.1065, 7959.578)(321.7107, 14501.8125)(323.09354, 4847.73)(339.42593, 229588.2)(340.11, 42788.312)(341.1203, 502.73)(323.56992, 31181.037)(325.2968, 9726.96)(325.1102, 7619.6)(358.37573, 8904.07)(361.14676, 8679.96)(340.12842, 98923.82)(343.13568, 344519.75)(364.60242, 975344.06)(346.46262, 11016.028)(346.08395, 4871.8496)
p-Coumaroyl tartaric acid	Phenolic acids	Hydroxycinnamic acids	426705	428141	382043	418393	404321	322002	389726	362588	293851	401054	386895	434246	407680	285707	464139	190630	271022	352556	321864	394430	310187	p-Coumaroyl tartaric acid [ C13 H12 O8, tgt=94.28, overall=94.28 ]	(301.06122, 3620.8794)(298.06595, 54591.836)(299.06912, 4818.115)(279.0481, 22417.164)(280.05176, 1438.8328)(317.09518, 26441.203)(318.0969, 3568.7988)(319.09924, 2306.7766)(303.0334, 528.595)
24-Methyllathosterol ferulate	Phenolic acids	Hydroxycinnamic acids	1142744	1137132	1129589	1149458	869949	510713	1029166	1028252	1048475	1406734	982986	992764	1441435	970907	1128754	1000490	1131583	1066902	1155344	1128039	1188549	24-Methyllathosterol ferulate [ C38 H56 O4, tgt=61.64, overall=61.64 ]	(599.4017, 44514.832)(600.4045, 15203.965)(601.40656, 2416.9763)(583.4058, 7857.03)(584.40936, 2452.7034)
p-Coumaric acid 4-O-glucoside	Phenolic acids	Hydroxycinnamic acids	2298355	2221439	1710029	1950085	2784780	1534864	3640957	3255124	2428867	5057790	3985625	4915131	1497093	3601999	2145877	1325298	1207893	2277559	1319295	1674391	1942114	p-Coumaric acid 4-O-glucoside [ C15 H18 O8, tgt=77.37, overall=77.37 ]	(328.10306, 8716.399)(328.10245, 6158.245)(330.1148, 629.12)(309.51727, 2716.456)(310.26776, 1717.319)(312.10056, 771.51)(329.86646, 3683.885)(309.09824, 11340.782)(310.09485, 3497.3066)(344.13516, 13396.751)(345.14316, 5789.3955)(326.74765, 10223.891)(327.11728, 3088.0645)(328.1351, 151.6)(349.09012, 48142.184)(350.093, 8158.7075)(331.08057, 94082.21)(333.07883, 1536.5033)
Sinapine	Phenolic acids	Hydroxycinnamic acids	536123	851264	3821810	438850	460857	258056	649736	873774	1343514	393424	260493	515051	169872	2423673	268316	2598517	458723	1251300	482168	4950097	3149572	Sinapine [ C16 H24 N O5, tgt=65.42, overall=65.42 ]	(313.50742, 5700.3867)(295.38562, 883.1489)(297.16742, 2223.0474)(296.37134, 651.12195)(297.1763, 2058.37)(328.45322, 1479.4037)(311.79147, 4358.262)(312.99478, 644.658)(333.47253, 42639.406)(334.1525, 8674.227)(335.15558, 1033.7924)(316.4718, 86165.25)(317.4738, 13689.924)(319.78305, 4021.851)
3,4-Dicaffeoylquinic acid	Phenolic acids	Hydroxycinnamic acids	1116240	1193559	795299	426739	978985	652560	1	274284	105112	395502	1756534	376753	955814	193066	315119	280588	940755	731718	394330	437615	1021270	3,4-Dicaffeoylquinic acid [ C25 H24 O12, tgt=52.41, overall=52.41 ]	(521.1433, 557.695)(499.59122, 9036.318)(500.1197, 4010.34)(501.1221, 2406.06)(520.2249, 5237.484)(522.155, 972.88)(499.3748, 6283.459)(500.12305, 883.88)(534.3228, 95919.85)(535.30756, 22879.182)(536.3171, 6178.1064)(517.7261, 6114.234)(519.1591, 2513.8933)(519.1509, 847.22)(539.5684, 141323.66)(540.43475, 29265.252)(541.44727, 7835.6123)(542.1314, 410.9925)(525.1227, 2881.1182)
3,5-Diferuloylquinic acid	Phenolic acids	Hydroxycinnamic acids	1153105	1109675	1157595	1919262	1205568	1738906	1901547	1965972	2409864	1862834	1740067	2258613	1	1359488	1239707	1079949	1242833	1969407	1152501	1966422	1850620	3,5-Diferuloylquinic acid [ C27 H28 O12, tgt=83.51, overall=83.51 ]	(527.15216, 36456.484)(528.1557, 9462.196)(529.15924, 674.4418)(549.1967, 2728.8376)(550.203, 232.85)
24-Methylcholesterol ferulate	Phenolic acids	Hydroxycinnamic acids	1142744	1137132	1129589	1149458	869949	510713	1029166	1028252	1048475	1406734	982986	992764	1441435	970907	1128754	1000490	1131583	1066902	1155344	1128039	1188549	24-Methylcholesterol ferulate [ C38 H56 O4, tgt=61.64, overall=61.64 ]	(599.4017, 44514.832)(600.4045, 15203.965)(601.40656, 2416.9763)(583.4058, 7857.03)(584.40936, 2452.7034)
Stigmastanol ferulate	Phenolic acids	Hydroxycinnamic acids	2890026	3155051	2663151	1	2765419	2645710	2968593	2675188	2831747	2576550	2517171	2601446	3149160	2943871	3029402	2801370	2897933	2897039	2588312	2656888	3217037	Stigmastanol ferulate [ C39 H60 O4, tgt=64.33, overall=64.33 ]	(597.4331, 73660.75)(598.43585, 26171.24)(599.4387, 4429.8857)
3,5-Dicaffeoylquinic acid	Phenolic acids	Hydroxycinnamic acids	1116240	1193559	1	426739	1	1	1	274284	105112	395502	1756534	376753	955814	1	315119	1	940755	731718	1	437615	1021270	3,5-Dicaffeoylquinic acid [ C25 H24 O12, tgt=52.41, overall=52.41 ]	(521.1433, 557.695)(499.35056, 9342.257)(519.6465, 1641.0338)(499.3748, 6283.459)(500.12305, 883.88)(534.16644, 114353.305)(535.1696, 24953.906)(536.1745, 6395.5815)(517.1459, 1909.99)(539.4571, 145595.83)(540.3007, 30387.252)(541.3089, 8171.9688)(542.1314, 410.9925)(525.1218, 4165.755)
1,2-Diferuloylgentiobiose	Phenolic acids	Hydroxycinnamic acids	412820	427283	690232	1	377274	530103	1987647	983410	1572819	556292	304206	1	611049	1	1	1	1769958	743557	1	806359	236152	1,2-Diferuloylgentiobiose [ C32 H38 O17, tgt=61.92, overall=61.92 ]	(694.21173, 7779.5537)(695.2167, 1637.9298)(696.2343, 214.055)(676.205, 4797.0366)(677.21893, 1655.8278)(678.2195, 279.93)(716.2456, 193.92)(701.19006, 16344.431)(702.19385, 4595.5127)(703.19763, 1263.948)
p-Coumaroyl glucose	Phenolic acids	Hydroxycinnamic acids	2298355	2221439	1710029	1950085	2784780	1534864	3640957	3255124	2428867	1	1	1	1497093	3601999	2145877	1	1207893	2277559	1319295	1674391	1942114	p-Coumaroyl glucose [ C15 H18 O8, tgt=77.37, overall=77.37 ]	(330.1102, 1299.47)(309.45813, 2202.8794)(310.2788, 1601.5638)(312.1007, 1009.61)(330.78763, 1997.0698)(309.0963, 3678.6934)(344.1357, 13768.97)(345.14276, 5631.1553)(326.3215, 11538.095)(327.1181, 3160.4526)(328.1351, 151.6)(349.09012, 45394.273)(350.09314, 7725.5596)
3-p-Coumaroylquinic acid	Phenolic acids	Hydroxycinnamic acids	1398318	1512233	8291842	822890	1514813	992874	12585288	14250483	11128040	1046213	983580	1332248	1436021	28593840	1497067	8137000	11025593	2003300	2146988	7434757	2404831	3-p-Coumaroylquinic acid [ C16 H18 O8, tgt=60.67, overall=60.67 ]	(339.6347, 41293.707)(340.1065, 7959.578)(321.7107, 14501.8125)(323.09354, 4847.73)(339.42593, 229588.2)(340.11, 42788.312)(341.1203, 502.73)(323.56992, 31181.037)(325.2968, 9726.96)(325.1102, 7619.6)(358.37573, 8904.07)(361.14676, 8679.96)(340.12842, 98923.82)(343.13568, 344519.75)(364.60242, 975344.06)(346.46262, 11016.028)(346.08395, 4871.8496)
3,4-Diferuloylquinic acid	Phenolic acids	Hydroxycinnamic acids	1153105	1109675	1157595	1919262	1205568	1738906	1901547	1965972	2409864	1862834	1740067	2258613	1	1359488	1239707	1079949	1242833	1969407	1152501	1966422	1850620	3,4-Diferuloylquinic acid [ C27 H28 O12, tgt=83.51, overall=83.51 ]	(527.15216, 36456.484)(528.1557, 9462.196)(529.15924, 674.4418)(549.1967, 2728.8376)(550.203, 232.85)
Caffeoyl glucose	Phenolic acids	Hydroxycinnamic acids	6047600	6476989	5960116	5669924	8340900	271457	5402608	6023084	6678199	5833078	6120620	6312559	6859438	464137	1	792558	467859	6194373	1	5529948	5514247	Caffeoyl glucose [ C15 H18 O9, tgt=80.09, overall=80.09 ]	(343.5442, 8510.823)(343.09882, 3725.0903)(344.1051, 281.91)(348.11774, 4406.7686)(325.09058, 130572.43)(326.0945, 20034.795)(342.31833, 32470.793)(343.11072, 13976.197)
Sinapic acid	Phenolic acids	Hydroxycinnamic acids	5756838	6839254	6598814	3937094	4210814	2650780	17493420	9987963	2664211	1418705	1193278	3689797	1056604	631871	959271	1096366	7230706	7098790	6276608	9602215	4935838	Sinapic acid [ C11 H12 O5, tgt=76.14, overall=76.14 ]	(226.07137, 60468.75)(227.07426, 6100.5327)(209.0642, 1459.9087)(228.14702, 3565.882)(209.25436, 10829.61)(209.87276, 1606.947)(242.1013, 173585.52)(243.10638, 20764.113)(244.10739, 2255.1438)(224.2129, 38127.09)(225.1077, 20043.5)(247.05878, 18987.373)(248.06241, 1284.032)(231.71997, 4745.5396)
Caffeoyl tartaric acid	Phenolic acids	Hydroxycinnamic acids	2993799	2659518	1861606	3373446	1842727	2537110	1543459	1836633	1203521	2226505	2740332	1184025	2397275	1568338	2136304	2152456	1919692	1720705	1939914	1304686	2431514	Caffeoyl tartaric acid [ C13 H12 O9, tgt=73.56, overall=73.56 ]	(315.0591, 4707.1494)(317.0593, 256.42)(333.3763, 1898.8344)(333.0884, 1466.59)(335.03802, 36250.457)(336.04178, 2766.977)
5-p-Coumaroylquinic acid	Phenolic acids	Hydroxycinnamic acids	1398318	1512233	8291842	822890	1514813	992874	12585288	14250483	11128040	1046213	983580	1332248	1436021	28593840	1497067	8137000	11025593	2003300	2146988	7434757	2404831	5-p-Coumaroylquinic acid [ C16 H18 O8, tgt=60.67, overall=60.67 ]	(339.6347, 41293.707)(340.1065, 7959.578)(321.7107, 14501.8125)(323.09354, 4847.73)(339.42593, 229588.2)(340.11, 42788.312)(341.1203, 502.73)(323.56992, 31181.037)(325.2968, 9726.96)(325.1102, 7619.6)(358.37573, 8904.07)(361.14676, 8679.96)(340.12842, 98923.82)(343.13568, 344519.75)(364.60242, 975344.06)(346.46262, 11016.028)(346.08395, 4871.8496)
p-Coumaroyl malic acid	Phenolic acids	Hydroxycinnamic acids	2583279	3102502	3440179	4675015	2988530	6308434	3068212	10293917	4444599	3203146	2460469	617696	2800544	4257770	3697944	6644863	5960638	4551662	13494124	1817305	3402224	p-Coumaroyl malic acid [ C13 H12 O7, tgt=88.23, overall=88.23 ]	(281.29852, 1062.2261)(300.3025, 17739.516)(299.0843, 185.13)(280.08054, 92374.125)(281.18338, 16809.514)(282.09354, 2027.0602)(306.05917, 999.481)
24-Methylcholestanol ferulate	Phenolic acids	Hydroxycinnamic acids	471034	609734	383023	613799	439032	126373	353121	657545	661869	2091515	361878	457299	510299	156925	123052	578900	216120	241641	672253	582483	436751	24-Methylcholestanol ferulate [ C38 H58 O4, tgt=61.66, overall=61.66 ]	(578.9708, 6721.825)(579.4254, 242.17)(562.74866, 5450.7686)(565.31604, 8357.398)(565.9396, 8022.125)(565.444, 1930.38)(566.4413, 12332.24)(582.6329, 5029.4136)(580.4378, 526.64)(563.2369, 4647.866)(564.5897, 6461.8936)(565.8214, 10836.054)(566.7008, 16029.754)(567.1182, 21242.32)(567.4495, 16257.97)(599.54114, 21993.605)(601.6119, 19068.717)(602.48755, 10450.014)(579.7292, 14515.051)(581.03064, …
Hydroxycaffeic acid	Phenolic acids	Hydroxycinnamic acids	5269690	6018125	4884925	5543524	4137302	4056159	6047286	4887678	4660121	5674725	5242973	6015948	8521570	6016848	9268616	4523742	4294178	4823151	3885482	5257102	4191304	Hydroxycaffeic acid [ C9 H8 O5, tgt=80.72, overall=80.72 ]	(201.05266, 915.78644)(214.07207, 3334.3442)(197.06378, 2310.782)(219.02695, 235935.53)(220.03073, 15201.767)
24-Methylenecholestanol ferulate	Phenolic acids	Hydroxycinnamic acids	1142744	1137132	1129589	1149458	869949	510713	1029166	1028252	1048475	1406734	982986	992764	1441435	970907	1128754	1000490	1131583	1066902	1155344	1128039	1188549	24-Methylenecholestanol ferulate [ C38 H56 O4, tgt=61.64, overall=61.64 ]	(599.4017, 44514.832)(600.4045, 15203.965)(601.40656, 2416.9763)(583.4058, 7857.03)(584.40936, 2452.7034)
1,2-Disinapoylgentiobiose	Phenolic acids	Hydroxycinnamic acids	216985	428375	160801	159269	108931	1	783633	447946	142038	124933	114568	282680	1216024	313329	251326	1199522	1204832	115704	1018250	368740	240866	1,2-Disinapoylgentiobiose [ C34 H42 O19, tgt=33.39, overall=33.39 ]	(757.229, 849.19)(737.22577, 7644.3774)(738.2293, 2359.3013)(739.728, 844.51666)(737.80206, 28266.172)(738.8053, 9948.491)(740.0336, 4063.9604)(742.25134, 1381.1599)(773.18066, 2526.0793)(774.2657, 501.22668)(754.26, 11335.97)(755.2639, 2850.0574)(777.563, 814.60333)(778.2309, 79.69)(763.60846, 12825.857)(761.225, 2185.1187)
1-Sinapoyl-2-feruloylgentiobiose	Phenolic acids	Hydroxycinnamic acids	215598	187147	788570	1	518781	714807	1063954	459053	882688	794941	600048	1	758604	1	1	1	1437457	687659	1	617985	1	1-Sinapoyl-2-feruloylgentiobiose [ C33 H40 O18, tgt=36.89, overall=36.89 ]	(706.2169, 116.125)(708.2284, 13282.146)(709.2319, 4505.201)(728.2563, 68.15)
p-Coumaroylquinic acid	Phenolic acids	Hydroxycinnamic acids	1398318	1512233	8291842	822890	1514813	992874	12585288	14250483	11128040	1046213	983580	1332248	1436021	28593840	1497067	8137000	11025593	2003300	2146988	7434757	2404831	p-Coumaroylquinic acid [ C16 H18 O8, tgt=60.67, overall=60.67 ]	(339.6347, 41293.707)(340.1065, 7959.578)(321.7107, 14501.8125)(323.09354, 4847.73)(339.42593, 229588.2)(340.11, 42788.312)(341.1203, 502.73)(323.56992, 31181.037)(325.2968, 9726.96)(325.1102, 7619.6)(358.37573, 8904.07)(361.14676, 8679.96)(340.12842, 98923.82)(343.13568, 344519.75)(364.60242, 975344.06)(346.46262, 11016.028)(346.08395, 4871.8496)
Rosmarinic acid	Phenolic acids	Hydroxycinnamic acids	198703	508609	129927	140705	122360	620464	1123253	1285871	1784250	164059	337362	132493	166870	562132	419439	629400	1465387	785547	1465419	354766	2236268	Rosmarinic acid [ C18 H16 O8, tgt=80.29, overall=80.29 ]	(362.75427, 978.3333)(364.5327, 1450477.2)(366.1092, 264630.84)(343.51138, 16651.945)(344.0852, 2870.961)(379.90363, 47321.08)(379.12158, 1930.418)(380.1322, 479.16)(360.30035, 10432.076)(361.1099, 2753.6467)(362.1246, 932.1)(386.08176, 1598.6799)(387.0868, 100.69)(388.0824, 103.14)(365.06335, 20431.178)(366.06693, 2508.1982)
Feruloyl glucose	Phenolic acids	Hydroxycinnamic acids	756111	1523479	326672	866849	476778	416119	13815945	14965547	9995564	1711628	792249	1953019	528542	28741042	1	878671	540659	12411743	7949835	8494340	9136882	Feruloyl glucose [ C16 H20 O9, tgt=60.01, overall=60.01 ]	(356.73666, 8265.803)(358.61533, 19535.15)(360.1162, 8946.795)(339.50372, 14452.94)(340.10733, 6947.39)(357.95178, 5587.904)(358.1246, 4551.87)(340.30237, 176543.98)(340.4911, 35303.625)(374.2961, 3676.643)(375.1469, 269.065)(358.83817, 25518.092)(361.14706, 13384.367)(380.175, 13002.489)(380.10458, 1745.8962)(366.1076, 202170.77)
Cinnamoyl glucose	Phenolic acids	Hydroxycinnamic acids	11235848	3992192	18382316	18874864	13481141	10394986	990302	393654	13917097	381614	10242422	3676510	4770044	82544752	33647660	28867052	21317148	20215766	6013720	3408443	7041493	Cinnamoyl glucose [ C15 H18 O7, tgt=97.82, overall=97.82 ]	(312.77652, 3645.3982)(292.95187, 2143.3484)(293.08292, 352.72668)(311.11105, 92487.664)(312.11548, 16421.408)(295.53513, 4908.896)(296.1141, 8424.523)(328.13895, 262518.66)(329.14236, 68061.84)(330.1424, 11319.67)(310.66342, 253348.61)(311.4521, 55938.977)(312.13266, 8691.911)(313.13702, 896.19714)(335.57343, 219429.44)(336.54025, 56993.543)(337.27615, 84444.53)(337.10925, 38483.84)(318.68024, 4…
p-Coumaroyl tyrosine	Phenolic acids	Hydroxycinnamic acids	1013856	578828	461950	828887	1144442	226043	535732	777387	827393	707005	224794	212784	533923	782684	597918	984501	761362	286863	1	1431933	461038	p-Coumaroyl tyrosine [ C18 H17 N O5, tgt=72.20, overall=72.20 ]	(327.76273, 15705.501)(328.10712, 4031.5781)(309.19962, 17394.977)(310.09756, 8834.634)(330.38306, 59545.85)(330.12335, 16725.328)(331.21277, 11321.589)(332.1322, 8910.143)(311.11035, 68702.44)(312.22537, 14606.96)(313.71585, 2014.72)(345.85315, 5396.628)(346.64844, 745.19995)(327.95007, 15018.181)(330.1429, 2007.93)(351.71918, 37644.746)(352.10883, 10184.526)(354.116, 5282.42)(332.9989, 17658.66…
5-Sinapoylquinic acid	Phenolic acids	Hydroxycinnamic acids	66805552	77880000	78291664	11837709	98693792	50605060	106027928	97234040	84393048	69908336	43610508	47629060	51421568	1	78527696	44434472	62022136	87164440	18431214	77519216	71426776	5-Sinapoylquinic acid [ C18 H22 O10, tgt=86.81, overall=86.81 ]	(400.12552, 904.83887)(385.122, 1269.33)(399.84183, 356851.72)(400.12955, 98605.59)(401.13385, 22243.281)(402.13678, 1703.268)(381.9903, 2562230.2)(382.27985, 581594.5)(383.12256, 120696.71)(384.1261, 15317.762)(417.11356, 16171.664)(418.15768, 2841.2266)(421.08484, 247078.5)(421.16937, 158788.08)(399.7467, 6701.8066)(402.52966, 5129.231)(425.39542, 6862.9995)(426.12354, 1327.96)(403.84515, 23572…
4-Sinapoylquinic acid	Phenolic acids	Hydroxycinnamic acids	66805552	77880000	78291664	11837709	98693792	50605060	106027928	97234040	84393048	69908336	43610508	47629060	51421568	1	78527696	44434472	62022136	87164440	18431214	77519216	71426776	4-Sinapoylquinic acid [ C18 H22 O10, tgt=86.81, overall=86.81 ]	(400.12552, 904.83887)(385.122, 1269.33)(399.84183, 356851.72)(400.12955, 98605.59)(401.13385, 22243.281)(402.13678, 1703.268)(381.9903, 2562230.2)(382.27985, 581594.5)(383.12256, 120696.71)(384.1261, 15317.762)(417.11356, 16171.664)(418.15768, 2841.2266)(421.08484, 247078.5)(421.16937, 158788.08)(399.7467, 6701.8066)(402.52966, 5129.231)(425.39542, 6862.9995)(426.12354, 1327.96)(403.84515, 23572…
Avenanthramide 2c	Phenolic acids	Hydroxycinnamic acids	1	4593960	5480332	351542	5207812	7100996	7380563	1	7226442	1	4081468	3838637	3915309	1141448	6414917	6736712	9048548	8490578	1546352	4239976	4029590	Avenanthramide 2c [ C16 H13 N O6, tgt=77.61, overall=77.61 ]	(318.8311, 7657.6523)(319.79904, 2694.9644)(320.084, 702.96)(297.20773, 11042.577)(298.06253, 835.3751)(317.2134, 16850.78)(319.08765, 877.35)(299.0751, 50400.152)(300.0783, 5891.19)(333.10867, 45940.99)(334.11224, 8031.5425)(335.1272, 386.52)(317.7854, 5175.4224)(318.1031, 9992.601)(320.1087, 3284.47)(340.27313, 2561.3762)(342.07147, 168.095)(322.05963, 2545.465)
Avenanthramide K	Phenolic acids	Hydroxycinnamic acids	1	4593960	5480332	351542	5207812	7100996	7380563	1	7226442	1	4081468	3838637	3915309	1141448	6414917	6736712	9048548	8490578	1546352	4239976	4029590	Avenanthramide K [ C16 H13 N O6, tgt=77.61, overall=77.61 ]	(318.8311, 7657.6523)(319.79904, 2694.9644)(320.084, 702.96)(297.20773, 11042.577)(298.06253, 835.3751)(317.2134, 16850.78)(319.08765, 877.35)(299.0751, 50400.152)(300.0783, 5891.19)(333.10867, 45940.99)(334.11224, 8031.5425)(335.1272, 386.52)(317.7854, 5175.4224)(318.1031, 9992.601)(320.1087, 3284.47)(340.27313, 2561.3762)(342.07147, 168.095)(322.05963, 2545.465)
5-8'-Benzofuran dehydrodiferulic acid	Phenolic acids	Hydroxycinnamic acids	1	1	1	1	1	1	1	1	1	1	1	1	1	1	203974	1	1	1	1	1	1	5-8'-Benzofuran dehydrodiferulic acid [ C20 H18 O8, tgt=56.60, overall=56.60 ]	(391.10944, 7089.4)(371.0979, 1643.82)(390.1189, 8625.74)(391.1134, 888.85)(369.1007, 38619.23)(370.1076, 8356.84)(371.102, 1418.01)(406.47366, 8057.263)(409.14532, 10897.695)(387.12573, 3910.9766)(389.13452, 6744.91)
5-5'-Dehydrodiferulic acid	Phenolic acids	Hydroxycinnamic acids	1	1	1	1	1	1	1	1	1	1	1	1	1	1	203974	1	1	1	1	1	1	5-5'-Dehydrodiferulic acid [ C20 H18 O8, tgt=56.60, overall=56.60 ]	(391.10944, 7089.4)(371.0979, 1643.82)(390.1189, 8625.74)(391.1134, 888.85)(369.1007, 38619.23)(370.1076, 8356.84)(371.102, 1418.01)(406.47366, 8057.263)(409.14532, 10897.695)(387.12573, 3910.9766)(389.13452, 6744.91)
m-Coumaric acid	Phenolic acids	Hydroxycinnamic acids	1	1	1	1	1	1	1	1	1	1	1	1	2712451	1	1	1	1	1	1	1	1	m-Coumaric acid [ C9 H8 O3, tgt=69.83, overall=69.83 ]	(166.04996, 4695.5127)(147.04486, 1829.4199)(182.0815, 28553.938)(183.08452, 6913.9497)(164.4037, 3432.3567)
o-Coumaric acid	Phenolic acids	Hydroxycinnamic acids	1	1	1	1	1	1	1	1	1	1	1	1	2712451	1	1	1	1	1	1	1	1	o-Coumaric acid [ C9 H8 O3, tgt=69.83, overall=69.83 ]	(166.04996, 4695.5127)(147.04486, 1829.4199)(182.0815, 28553.938)(183.08452, 6913.9497)(164.4037, 3432.3567)
Ferulic acid 4-O-glucoside	Phenolic acids	Hydroxycinnamic acids	1	1	1	1	1	1	1	1	1	1711628	1	1953019	1	1	1	1	1	1	1	1	1	Ferulic acid 4-O-glucoside [ C16 H20 O9, tgt=60.01, overall=60.01 ]	(357.1163, 14061.632)(358.11392, 1763.9966)(343.1078, 10288.43)(339.86072, 24450.197)(340.11026, 4476.0566)(374.14114, 3323.5352)(358.13986, 11673.08)(361.1459, 5066.875)(382.1066, 5674.61)
4-Hydroxyphenylacetic acid	Phenolic acids	Hydroxyphenylacetic acids	1598633	1984933	1289677	1994886	1106042	1184655	3876076	2055279	921545	1361077	1536902	1582575	1101599	3019944	2596624	1	1260169	1146581	1059407	2200013	1072388	4-Hydroxyphenylacetic acid [ C8 H8 O3, tgt=76.20, overall=76.20 ]	(154.05006, 1087.38)(139.05054, 4460.61)(153.05553, 392.16333)(135.30287, 48315.887)(136.04825, 3736.9941)(170.0814, 8165.0024)(171.0835, 600.08)(152.78687, 4321.693)
Homovanillic acid	Phenolic acids	Hydroxyphenylacetic acids	1853533	280946	1	275144	4235786	1	1999738	3567920	284212	246895	906153	721738	2031493	832863	1039551	381710	300063	1752165	1986876	1	255826	Homovanillic acid [ C9 H10 O4, tgt=58.05, overall=58.05 ]	(184.0618, 4180.5923)(185.06596, 308.79)(166.05014, 5456.2534)(184.5715, 2135.21)(168.06477, 4816.32)(200.0922, 1484.96)(182.08153, 18741.729)(183.08246, 4494.429)(210.06235, 5293.215)(191.04617, 5928.032)(192.0503, 1508.59)
Homoveratric acid	Phenolic acids	Hydroxyphenylacetic acids	2839474	3852615	3794139	2494582	5798960	2047620	5739776	5158268	4046152	3146407	3048197	2975499	4304958	6166122	4335508	2259271	2456367	4766525	1699381	3597020	2969648	Homoveratric acid [ C10 H12 O4, tgt=95.81, overall=95.81 ]	(197.08118, 160806.75)(198.08533, 17962.021)(199.09222, 1592.9983)(179.07181, 14353.6875)(180.08257, 1119.5525)(214.10963, 3412.3071)(199.78323, 9113.504)(219.0635, 36459.61)(220.0671, 3764.24)(204.0585, 10263.842)
3,4-Dihydroxyphenylacetic acid	Phenolic acids	Hydroxyphenylacetic acids	577298	783603	780369	3181512	1184887	2435367	1166613	996510	774177	662676	1560014	598023	1052799	1348028	895045	5044753	525761	967415	3582889	703948	1652968	3,4-Dihydroxyphenylacetic acid [ C8 H8 O4, tgt=80.96, overall=80.96 ]	(170.04536, 1914.2333)(152.03505, 858.7286)(155.0433, 358.79)(169.05008, 376.23447)(151.03903, 30399.541)(152.04277, 2765.5684)(186.07642, 9905.595)(187.08107, 809.9062)(171.75168, 331086.2)(193.03667, 10062.339)(175.02379, 10653.399)(176.029, 120.09)
Methoxyphenylacetic acid	Phenolic acids	Hydroxyphenylacetic acids	1	1	2993729	1	1	5419522	1	1	670102	1	6179019	1	15053243	19163784	1	7634571	9529071	2355102	1	1	1	Methoxyphenylacetic acid [ C9 H10 O3, tgt=84.78, overall=84.78 ]	(168.06654, 2864.6218)(150.05554, 2667.0999)(170.08067, 3339.6602)(149.06017, 9587.234)(150.05591, 976.99506)(166.08614, 303467.94)(167.08748, 32968.875)(168.09395, 1072.11)(189.38673, 2009.7877)(190.0501, 411.74)
Dihydrocaffeic acid	Phenolic acids	Hydroxyphenylpropanoic acids	1853533	280946	1	275144	4235786	1	1999738	3567920	284212	246895	906153	721738	2031493	832863	1039551	381710	300063	1752165	1986876	1	255826	Dihydrocaffeic acid [ C9 H10 O4, tgt=58.05, overall=58.05 ]	(184.0618, 4180.5923)(185.06596, 308.79)(166.05014, 5456.2534)(184.5715, 2135.21)(168.06477, 4816.32)(200.0922, 1484.96)(182.08153, 18741.729)(183.08246, 4494.429)(210.06235, 5293.215)(191.04617, 5928.032)(192.0503, 1508.59)
Dihydro-p-coumaric acid	Phenolic acids	Hydroxyphenylpropanoic acids	965223	1194134	2993729	659342	1003876	5419522	1638441	1376599	670102	964876	6179019	1070778	15053243	19163784	1509043	7634571	9529071	2355102	1086123	765821	1055805	Dihydro-p-coumaric acid [ C9 H10 O3, tgt=84.78, overall=84.78 ]	(168.06654, 2864.6218)(150.05554, 2667.0999)(168.57578, 19555.52)(168.07222, 3303.9775)(149.05963, 20056.014)(150.06068, 1721.4915)(184.84966, 893.905)(166.24434, 223933.89)(167.08748, 32968.875)(168.09395, 1072.11)(189.18225, 7003.009)(190.0503, 589.72)
Piceatannol	Stilbenes	Stilbenes	379993	378279	601465	341490	674021	747516	474124	804283	691126	471905	356203	172614	737860	3367888	1827955	3346644	1640670	1090843	245292	1	355197	Piceatannol [ C14 H12 O4, tgt=85.99, overall=85.99 ]	(228.82169, 301.2775)(267.02267, 15670.674)(267.1224, 16545.74)(244.09723, 39004.566)(245.1006, 6117.732)(246.10274, 1081.6276)
Pinosylvin	Stilbenes	Stilbenes	110754	134148	155050	159784	162145	103554	248493	206141	674283	133274	148030	122020	266341	136953	162915	282340	290482	312196	157534	267299	318631	Pinosylvin [ C14 H12 O2, tgt=57.93, overall=57.93 ]	(214.2339, 3317.934)(195.0768, 2719.4001)(216.9641, 48598.37)(218.10464, 2875.1829)(200.0928, 1159.14)(233.87761, 4668.5493)(215.78282, 5569.64)(217.1228, 16688.879)(235.30885, 9564.937)
Resveratrol	Stilbenes	Stilbenes	304322	504546	467268	1	462715	208313	442436	814635	280903	330512	204054	156498	328104	436785	411323	559699	345322	281819	1	431004	682413	Resveratrol [ C14 H12 O3, tgt=51.81, overall=51.81 ]	(231.01773, 34286.508)(231.99643, 8632.975)(211.70169, 8859.804)(213.07547, 15487.818)(214.07706, 272.43)(212.41101, 5953.3164)(215.08484, 1252.485)(229.3074, 2684.784)(253.82576, 3712.2979)(256.08334, 2204.73)(233.4027, 16983.064)(234.40016, 328.53)
Resveratrol 5-O-glucoside	Stilbenes	Stilbenes	352722	485089	593773	2345744	572586	603448	2598500	2864323	1931473	379796	312343	525630	1605294	1599364	571607	1300823	3440129	378173	1987895	357221	2002079	Resveratrol 5-O-glucoside [ C20 H22 O8, tgt=90.64, overall=90.64 ]	(392.06476, 1958.968)(392.98273, 9497.614)(372.12, 10278.985)(373.1206, 2324.845)(374.1287, 533.87)(391.3121, 70015.09)(392.14056, 15418.956)(393.14584, 3100.1829)(373.1273, 14205.95)(374.13013, 2878.0625)(410.71808, 42103.848)(410.67337, 13762.546)(412.1814, 5852.18)(395.07785, 38370.465)(413.23856, 12557.443)(414.122, 2731.7446)(396.4475, 9158.847)(396.1173, 4612.95)
d-Viniferin	Stilbenes	Stilbenes	1	1	1	1	13826616	1875467	2198681	12749916	55732144	21470072	1	1	74758416	2605691	36751032	2049322	9551656	102299344	2549623	11274461	9396610	d-Viniferin [ C28 H22 O6, tgt=62.14, overall=62.14 ]	(458.8306, 23977.902)(459.3752, 5787.7095)(459.29355, 5862.486)(460.153, 1015.03204)(438.27826, 16914.623)(440.76593, 954.9938)(441.13913, 2922.8633)(455.15234, 818003.7)(456.1563, 207862.78)(457.15842, 50672.008)(458.16275, 11664.996)(440.52216, 7892.7793)(441.35117, 5902.5645)(441.1498, 4820.7)(443.1532, 337.73)(477.79034, 7227.2266)(479.1366, 2076.6943)(483.14273, 3583.6501)(464.9641, 8598.834…
Resveratrol 3-O-glucoside	Stilbenes	Stilbenes	1	1	1	2345744	1	1	2598500	2864323	1931473	1	1	1	1605294	1599364	1	1300823	3440129	1	1987895	1	2002079	Resveratrol 3-O-glucoside [ C20 H22 O8, tgt=90.64, overall=90.64 ]	(391.13705, 80250.59)(392.14056, 15418.956)(393.14584, 3100.1829)(409.16922, 11810.811)(410.67337, 13762.546)(412.1814, 5852.18)(395.16873, 41985.535)(413.1189, 17641.918)(414.122, 2731.7446)
e-Viniferin	Stilbenes	Stilbenes	1	1	1	1	13826616	1875467	2198681	12749916	55732144	21470072	1	1	74758416	2605691	36751032	2049322	9551656	102299344	2549623	11274461	9396610	e-Viniferin [ C28 H22 O6, tgt=62.14, overall=62.14 ]	(458.8306, 23977.902)(459.3752, 5787.7095)(459.29355, 5862.486)(460.153, 1015.03204)(438.27826, 16914.623)(440.76593, 954.9938)(441.13913, 2922.8633)(455.15234, 818003.7)(456.1563, 207862.78)(457.15842, 50672.008)(458.16275, 11664.996)(440.52216, 7892.7793)(441.35117, 5902.5645)(441.1498, 4820.7)(443.1532, 337.73)(477.79034, 7227.2266)(479.1366, 2076.6943)(483.14273, 3583.6501)(464.9641, 8598.834…
Piceatannol 3-O-glucoside	Stilbenes	Stilbenes	1819284	1822876	1938450	1191080	2806938	432360	2438722	2588292	708467	1873351	1953809	1298795	1888015	1660998	2341546	1410698	147245	1632089	1043465	1434462	202610	Piceatannol 3-O-glucoside [ C20 H22 O9, tgt=82.42, overall=82.42 ]	(407.13193, 11186.566)(408.1356, 4910.0)(390.11746, 4503.518)(407.2426, 21470.467)(408.19098, 3140.487)(409.1334, 518.08)(391.88312, 3162.874)(390.1246, 1198.9)(428.7295, 9558.993)(407.2143, 8262.336)(407.14484, 3054.9849)(432.12637, 10310.264)(431.1232, 279.69)(411.14438, 36511.6)(412.15457, 7013.933)(414.1195, 507.74)
Pallidol	Stilbenes	Stilbenes	3043129	10017202	1756368	1531687	13826616	1875467	2198681	12749916	55732144	21470072	411703	329075	74758416	2605691	36751032	2049322	9551656	102299344	2549623	11274461	9396610	Pallidol [ C28 H22 O6, tgt=62.14, overall=62.14 ]	(458.54355, 19761.002)(459.06116, 5055.5938)(459.29355, 5862.486)(460.153, 1015.03204)(438.28967, 14195.558)(440.84076, 900.76697)(441.13913, 2922.8633)(455.28177, 686987.6)(456.30466, 168133.23)(457.15863, 41342.816)(458.16357, 9172.118)(440.22964, 6289.696)(441.65146, 5539.8164)(441.1498, 4820.7)(443.1532, 337.73)(476.57233, 6187.6475)(475.1865, 4438.66)(479.8671, 2626.62)(483.14273, 3583.6501)…
Pterostilbene	Stilbenes	Stilbenes	395323	203755	301960	191067	943983	469160	166036	1	223041	593173	924980	391387	427653	480242	668291	422489	460176	325471	467873	257616	179007	Pterostilbene [ C16 H16 O3, tgt=53.51, overall=53.51 ]	(260.12354, 5415.351)(260.62457, 6302.24)(241.96408, 5359.6885)(241.1073, 2830.375)(242.10825, 6337.51)(259.22018, 4465.1743)(261.02136, 7054.4727)(261.12714, 9680.755)(242.31467, 7075.032)(244.1191, 1677.62)(279.09625, 25848.953)(259.80847, 3524.5068)(279.09943, 9959.769)(261.75806, 11586.909)(266.1052, 16233.55)

## Sheet: Flavonols and anthocyanins
FLAVONOLS	ANTHOCYANINS
3,7-Dimethylquercetin	Cyanidin
3-Methoxynobiletin	Cyanidin 3,5-O-diglucoside
3-Methoxysinensetin	Cyanidin 3-O-(6''-acetyl-galactoside)
5,3',4'-Trihydroxy-3-methoxy-6:7-methylenedioxyflavone 4'-O-glucuronide	Cyanidin 3-O-(6''-acetyl-glucoside)
5,4'-Dihydroxy-3,3'-dimethoxy-6:7-methylenedioxyflavone 4'-O-glucuronide	Cyanidin 3-O-(6''-caffeoyl-glucoside)
6,8-Dihydroxykaempferol	Cyanidin 3-O-(6''-malonyl-glucoside)
Isorhamnetin	Cyanidin 3-O-(6''-p-coumaroyl-glucoside)
Isorhamnetin 3-O-glucoside 7-O-rhamnoside	Cyanidin 3-O-(6''-succinyl-glucoside)
Isorhamnetin 3-O-rutinoside	Cyanidin 3-O-arabinoside
Jaceidin 4'-O-glucuronide	Cyanidin 3-O-galactoside
Kaempferide	Cyanidin 3-O-glucoside
Kaempferol 3,7,4'-O-triglucoside	Cyanidin 3-O-glucosyl-rutinoside
Kaempferol 3,7-O-diglucoside	Cyanidin 3-O-rutinoside
Kaempferol 3-O-(2''-rhamnosyl-galactoside) 7-O-rhamnoside	Cyanidin 3-O-sambubioside 5-O-glucoside
Kaempferol 3-O-(6	Cyanidin 3-O-sophoroside
Kaempferol 3-O-(6''-acetyl-galactoside) 7-O-rhamnoside	Cyanidin 3-O-xyloside
Kaempferol 3-O-galactoside	Cyanidin 3-O-xylosyl-rutinoside
Kaempferol 3-O-galactoside 7-O-rhamnoside	Delphinidin 3,5-O-diglucoside
Kaempferol 3-O-glucoside	Delphinidin 3-O-(6''-acetyl-galactoside)
Kaempferol 3-O-glucosyl-rhamnosyl-galactoside	Delphinidin 3-O-(6''-acetyl-glucoside)
Kaempferol 3-O-glucosyl-rhamnosyl-glucoside	Delphinidin 3-O-(6''-p-coumaroyl-glucoside)
Kaempferol 3-O-rhamnoside	Delphinidin 3-O-galactoside
Kaempferol 3-O-rhamnosyl-rhamnosyl-glucoside	Delphinidin 3-O-glucoside
Kaempferol 3-O-rutinoside	Delphinidin 3-O-glucosyl-glucoside
Kaempferol 3-O-sophoroside	Delphinidin 3-O-rutinoside
Kaempferol 3-O-sophoroside 7-O-glucoside	Delphinidin 3-O-sambubioside
Kaempferol 3-O-xylosyl-glucoside	Malvidin 3,5-O-diglucoside
Kaempferol 3-O-xylosyl-rutinoside	Malvidin 3-O-(6''-acetyl-galactoside)
Kaempferol 7-O-glucoside	Malvidin 3-O-(6''-acetyl-glucoside)
Methylgalangin	Malvidin 3-O-(6''-caffeoyl-glucoside)
Morin	Malvidin 3-O-(6''-p-coumaroyl-glucoside)
Myricetin	Malvidin 3-O-arabinoside
Myricetin 3-O-galactoside	Malvidin 3-O-glucoside
Myricetin 3-O-glucoside	Pelargonidin
Myricetin 3-O-rhamnoside	Pelargonidin 3,5-O-diglucoside
Myricetin 3-O-rutinoside	Pelargonidin 3-O-(6''-malonyl-glucoside)
Patuletin 3-O-glucosyl-(1-6)-[apiosyl(1-2)]-glucoside	Pelargonidin 3-O-(6''-succinyl-glucoside)
Quercetin	Pelargonidin 3-O-arabinoside
Quercetin 3,4'-O-diglucoside	Pelargonidin 3-O-galactoside
Quercetin 3-O-(6	Pelargonidin 3-O-glucoside
Quercetin 3-O-(6''-acetyl-galactoside) 7-O-rhamnoside	Pelargonidin 3-O-glucosyl-rutinoside
Quercetin 3-O-arabinoside	Pelargonidin 3-O-rutinoside
Quercetin 3-O-galactoside	Pelargonidin 3-O-sambubioside
Quercetin 3-O-galactoside 7-O-rhamnoside	Pelargonidin 3-O-sophoroside
Quercetin 3-O-glucoside	Peonidin
Quercetin 3-O-glucosyl-rhamnosyl-galactoside	Peonidin 3-O-(6''-acetyl-galactoside)
Quercetin 3-O-glucosyl-rhamnosyl-glucoside	Peonidin 3-O-(6''-acetyl-glucoside)
Quercetin 3-O-glucosyl-xyloside	Peonidin 3-O-(6''-p-coumaroyl-glucoside)
Quercetin 3-O-rhamnoside	Peonidin 3-O-arabinoside
Quercetin 3-O-rhamnosyl-galactoside	Peonidin 3-O-galactoside
Quercetin 3-O-rhamnosyl-rhamnosyl-glucoside	Peonidin 3-O-glucoside
Quercetin 3-O-rutinoside	Peonidin 3-O-rutinoside
Quercetin 3-O-sophoroside	Petunidin 3,5-O-diglucoside
Quercetin 3-O-xyloside	Petunidin 3-O-(6''-acetyl-galactoside)
Quercetin 3-O-xylosyl-glucuronide	Petunidin 3-O-(6''-acetyl-glucoside)
Quercetin 3-O-xylosyl-rutinoside	Petunidin 3-O-(6''-p-coumaroyl-glucoside)
Quercetin 4'-O-glucoside	Petunidin 3-O-arabinoside
Quercetin 7,4'-O-diglucoside	Petunidin 3-O-galactoside
Rhamnetin	Petunidin 3-O-glucoside
Spinacetin 3-O-glucosyl-(1-6)-[apiosyl(1-2)]-glucoside	Petunidin 3-O-rhamnoside
Spinacetin 3-O-glucosyl-(1-6)-glucoside	Petunidin 3-O-rutinoside
